# Supplementary material for: catena-Poly[[diaqua­bis(diphenyl­acetato)­zinc(II)]-μ-4,4′-bipyridine]
Source: Acta Crystallogr Sect E Struct Rep Online. 2009 Feb 18;65(Pt 3):m285. doi: 10.1107/S1600536809004450 (PMC2968569; doi:10.1107/S1600536809004450)
Supplement: Supplementary file 1 [file e-65-0m285-sup1.cif]

##############################################################################
###                                                                        ###
###        Electronic paper (Acta Crystallographica Section E)             ###
###                                                                        ###
##############################################################################
#                                                                            #
# This CIF contains the data in a paper accepted for publication in Acta     #
# Crystallographica Section E. It conforms to the requirements of Notes      #
# for Authors for Section E, and has been peer reviewed under the auspices   #
# of the IUCr Commission on Journals.                                        #
#                                                                            #
# Full details of the Crystallographic Information File format               #
# are given in the paper "The Crystallographic Information File (CIF):       #
# a New Standard Archive File for Crystallography" by S. R. Hall, F. H.      #
# Allen and I. D. Brown [Acta Cryst. (1991), A47, 655-685].                  #
#                                                                            #
# The current version of the core CIF dictionary is obtainable from          #
# ftp://ftp.iucr.org/pub/cif_core.dic. The current version number is 2.4.    #
#                                                                            #
# Software is freely available for graphical display of the structure(s) in  #
# this CIF.  For information consult the CIF home page http://www.iucr.org/  #
# cif/home.html                                                              #
#                                                                            #
# This file may be used for bona fide research purposes within the           #
# scientific community so long as proper attribution is given to the journal # 
# article from which it was obtained.                                        #
#                                                                            #
##############################################################################
                                             
data_global
_audit_creation_method     'from SHELXL97 CIF and IUCr SHELXL97-template'
_journal_date_recd_electronic     2009-01-19
_journal_date_accepted     2009-02-07
_journal_name_full     'Acta Crystallographica, Section E'
_journal_year     2009
_journal_volume     65
_journal_issue      3
_journal_page_first     m285
_journal_page_last     m285
_journal_paper_category     QM
_journal_coeditor_code     LH2759
_publ_contact_author_name     'Shan-Shan Yu'
_publ_contact_author_address
;
 Department of Chemistry,
 Nanjing Xiaozhuang College,
 Nanjing, 210017,
 People's Republic of China
;
_publ_contact_author_email     'yushanshan_2005@163.com'
_publ_contact_author_fax     '86 25 83587820'
_publ_contact_author_phone     '86 25 83587820'
_publ_section_title
;
<i>catena</i>-Poly[[diaquabis(diphenylacetato)zinc(II)]-\m-4,4'-bipyridine]
;
loop_
    _publ_author_name
    _publ_author_address
    'Shan-Shan Yu'
;
   Department of Chemistry,
   Nanjing Xiaozhuang College,
   Nanjing 210017,
   People's Republic of China
;
    'Hong Zhou'
;
   Department of Chemistry,
   Nanjing Xiaozhuang College,
   Nanjing 210017,
   People's Republic of China
;
    'Hua Xian'
;
   Department of Chemistry,
   Nanjing Xiaozhuang College,
   Nanjing 210017,
   People's Republic of China
;
    'Zheng-Fang Tian'
;
   College of Chemistry and Applied Chemistry,
   Huanggang Normal University,
   Huanggang 438000,
   People's Republic of China
;
data_I
_audit_creation_method     SHELXL-97
_chemical_name_systematic
;
<i>catena</i>-Poly[[diaquabis(diphenylacetato)zinc(II)]-\m-4,4'-bipyridine]
;
_chemical_name_common     ?
_chemical_formula_moiety     'C38 H34 N2 O6 Zn'
_chemical_formula_sum     'C38 H34 N2 O6 Zn'
_chemical_formula_iupac     '[Zn (C14 H11 O2)2 (C10 H8 N2) (H2 O)2]'
_chemical_formula_weight     680.04
_chemical_melting_point     ?
_symmetry_cell_setting     triclinic
_symmetry_space_group_name_H-M     'P -1'
_symmetry_space_group_name_Hall     '-P 1'
loop_
    _symmetry_equiv_pos_as_xyz
    'x, y, z'
    '-x, -y, -z'
_cell_length_a     5.7536(13)
_cell_length_b     11.882(3)
_cell_length_c     12.229(3)
_cell_angle_alpha     98.522(4)
_cell_angle_beta     103.273(5)
_cell_angle_gamma     103.450(4)
_cell_volume     773.2(3)
_cell_formula_units_Z     1
_cell_measurement_reflns_used     924
_cell_measurement_theta_min     2.23
_cell_measurement_theta_max     20.17
_cell_measurement_temperature     291(2)
_exptl_crystal_description     block
_exptl_crystal_colour     colorless
_exptl_crystal_size_max     0.30
_exptl_crystal_size_mid     0.26
_exptl_crystal_size_min     0.24
_exptl_crystal_density_diffrn     1.460
_exptl_crystal_density_meas     ?
_exptl_crystal_density_method     'not measured'
_exptl_crystal_F_000     354
_exptl_absorpt_coefficient_mu     0.847
_exptl_absorpt_correction_type     'multi-scan'
_exptl_absorpt_process_details     '(SADABS; Bruker, 2001)'
_exptl_absorpt_correction_T_min     0.7851
_exptl_absorpt_correction_T_max     0.8225
_exptl_special_details
;
;
_diffrn_ambient_temperature     291(2)
_diffrn_radiation_type     MoK\a
_diffrn_radiation_wavelength     0.71073
_diffrn_radiation_source     'fine-focus sealed tube'
_diffrn_radiation_monochromator     graphite
_diffrn_measurement_device_type     'Bruker SMART CCD'
_diffrn_measurement_method     '\f and \w'
_diffrn_detector_area_resol_mean     ?
_diffrn_reflns_number     3891
_diffrn_reflns_av_R_equivalents     0.0219
_diffrn_reflns_av_sigmaI/netI     0.0495
_diffrn_reflns_theta_min     1.80
_diffrn_reflns_theta_max     25.00
_diffrn_reflns_theta_full     25.00
_diffrn_measured_fraction_theta_max     0.982
_diffrn_measured_fraction_theta_full     0.982
_diffrn_reflns_limit_h_min     -6
_diffrn_reflns_limit_h_max     6
_diffrn_reflns_limit_k_min     -12
_diffrn_reflns_limit_k_max     14
_diffrn_reflns_limit_l_min     -14
_diffrn_reflns_limit_l_max     11
_diffrn_standards_number     ?
_diffrn_standards_interval_count     ?
_diffrn_standards_interval_time     ?
_diffrn_standards_decay_%     ?
_refine_special_details
;
Refinement of <i>F</i>^2^ against ALL reflections. The weighted <i>R</i>-factor
<i>wR</i> and goodness of fit <i>S</i> are based on <i>F</i>^2^, conventional
<i>R</i>-factors <i>R</i> are based on <i>F</i>, with <i>F</i> set to zero for
negative <i>F</i>^2^. The threshold expression of <i>F</i>^2^ >
\s(<i>F</i>^2^) is used only for calculating <i>R</i>-factors(gt) <i>etc</i>.
and is not relevant to the choice of reflections for refinement.
<i>R</i>-factors based on <i>F</i>^2^ are statistically about twice as large
as those based on <i>F</i>, and <i>R</i>- factors based on ALL data will be
even larger.
;
_reflns_number_total     2679
_reflns_number_gt     2234
_reflns_threshold_expression     I>2\s(I)
_refine_ls_structure_factor_coef     Fsqd
_refine_ls_matrix_type     full
_refine_ls_R_factor_all     0.0834
_refine_ls_R_factor_gt     0.0614
_refine_ls_wR_factor_gt     0.1267
_refine_ls_wR_factor_ref     0.1348
_refine_ls_goodness_of_fit_ref     1.023
_refine_ls_restrained_S_all     1.023
_refine_ls_number_reflns     2679
_refine_ls_number_parameters     214
_refine_ls_number_restraints     0
_refine_ls_hydrogen_treatment     constr
_refine_ls_weighting_scheme     calc
_refine_ls_weighting_details
             'calc w=1/[\s^2^(Fo^2^)+(0.05P)^2^+1.22P] where P=(Fo^2^+2Fc^2^)/3'
_atom_sites_solution_hydrogens     geom
_atom_sites_solution_primary     direct
_atom_sites_solution_secondary     difmap
_refine_ls_shift/su_max     0.000
_refine_ls_shift/su_mean     0.000
_refine_diff_density_max     0.231
_refine_diff_density_min     -0.220
_refine_ls_extinction_method     none
_refine_ls_extinction_coef     ?
loop_
    _atom_type_symbol
    _atom_type_description
    _atom_type_scat_dispersion_real
    _atom_type_scat_dispersion_imag
    _atom_type_scat_source
    'C' 'C' 0.0033 0.0016
                         'International Tables Vol C Tables 4.2.6.8 and 6.1.1.4'
    'H' 'H' 0.0000 0.0000
                         'International Tables Vol C Tables 4.2.6.8 and 6.1.1.4'
    'N' 'N' 0.0061 0.0033
                         'International Tables Vol C Tables 4.2.6.8 and 6.1.1.4'
    'O' 'O' 0.0106 0.0060
                         'International Tables Vol C Tables 4.2.6.8 and 6.1.1.4'
    'Zn' 'Zn' 0.2839 1.4301
                         'International Tables Vol C Tables 4.2.6.8 and 6.1.1.4'
_computing_data_collection     'SMART (Bruker, 2001)'
_computing_cell_refinement     'SAINT (Bruker, 2001)'
_computing_data_reduction     'SAINT (Bruker, 2001)'
_computing_structure_solution     'SHELXTL (Sheldrick, 2008)'
_computing_structure_refinement     'SHELXTL (Sheldrick, 2008)'
_computing_molecular_graphics     'SHELXTL (Sheldrick, 2008)'
_computing_publication_material     'SHELXTL (Sheldrick, 2008)'
loop_
    _atom_site_type_symbol
    _atom_site_label
    _atom_site_fract_x
    _atom_site_fract_y
    _atom_site_fract_z
    _atom_site_U_iso_or_equiv
    _atom_site_adp_type
    _atom_site_calc_flag
    _atom_site_refinement_flags
    _atom_site_occupancy
    _atom_site_disorder_assembly
    _atom_site_disorder_group
    C C1 0.5242(9) 0.7816(4) -0.0135(4) 0.0552(12) Uani d . 1 . .
    H H1 0.6390 0.7442 0.0197 0.066 Uiso calc R 1 . .
    C C2 0.4992(9) 0.7953(4) -0.1250(4) 0.0575(12) Uani d . 1 . .
    H H2 0.5969 0.7669 -0.1672 0.069 Uiso calc R 1 . .
    C C3 0.3272(9) 0.8519(4) -0.1754(4) 0.0540(11) Uani d . 1 . .
    H H3 0.3106 0.8614 -0.2507 0.065 Uiso calc R 1 . .
    C C4 0.1819(9) 0.8936(4) -0.1118(4) 0.0592(13) Uani d . 1 . .
    H H4 0.0679 0.9317 -0.1441 0.071 Uiso calc R 1 . .
    C C5 0.2073(8) 0.8782(4) 0.0000(4) 0.0481(11) Uani d . 1 . .
    H H5 0.1076 0.9052 0.0418 0.058 Uiso calc R 1 . .
    C C6 0.3773(8) 0.8238(4) 0.0501(4) 0.0544(12) Uani d . 1 . .
    C C7 0.3955(8) 0.8080(4) 0.1714(4) 0.0528(12) Uani d . 1 . .
    H H7 0.2720 0.8423 0.1963 0.063 Uiso calc R 1 . .
    C C8 0.3306(8) 0.6802(4) 0.1832(4) 0.0550(12) Uani d . 1 . .
    C C9 0.0736(9) 0.6218(4) 0.1441(4) 0.0588(13) Uani d . 1 . .
    H H9 -0.0450 0.6615 0.1215 0.071 Uiso calc R 1 . .
    C C10 0.0081(9) 0.4974(4) 0.1416(4) 0.0575(13) Uani d . 1 . .
    H H10 -0.1592 0.4555 0.1163 0.069 Uiso calc R 1 . .
    C C11 0.1787(9) 0.4365(5) 0.1745(4) 0.0557(12) Uani d . 1 . .
    H H11 0.1303 0.3552 0.1695 0.067 Uiso calc R 1 . .
    C C12 0.4204(8) 0.4999(4) 0.2145(4) 0.0527(11) Uani d . 1 . .
    H H12 0.5387 0.4609 0.2393 0.063 Uiso calc R 1 . .
    C C13 0.4981(10) 0.6189(4) 0.2200(4) 0.0552(12) Uani d . 1 . .
    H H13 0.6662 0.6588 0.2489 0.066 Uiso calc R 1 . .
    C C14 0.6538(8) 0.8770(4) 0.2592(4) 0.0463(11) Uani d . 1 . .
    C C15 1.1601(9) 0.7492(4) 0.4541(4) 0.0494(11) Uani d . 1 . .
    H H15 1.2639 0.7935 0.4184 0.059 Uiso calc R 1 . .
    C C16 1.1620(8) 0.6347(4) 0.4540(4) 0.0478(11) Uani d . 1 . .
    H H16 1.2728 0.6045 0.4222 0.057 Uiso calc R 1 . .
    C C17 1.0046(9) 0.5634(4) 0.4995(4) 0.0510(11) Uani d . 1 . .
    C C18 0.8504(9) 0.6187(4) 0.5508(4) 0.0489(11) Uani d . 1 . .
    H H18 0.7424 0.5755 0.5853 0.059 Uiso calc R 1 . .
    C C19 0.8580(9) 0.7341(4) 0.5501(4) 0.0476(11) Uani d . 1 . .
    H H19 0.7515 0.7669 0.5829 0.057 Uiso calc R 1 . .
    N N1 1.0118(8) 0.8015(3) 0.5046(4) 0.0591(10) Uani d . 1 . .
    O O1 0.6471(6) 0.9293(3) 0.3557(3) 0.0600(9) Uani d . 1 . .
    O O2 0.8431(5) 0.8730(3) 0.2284(3) 0.0516(8) Uani d . 1 . .
    O O3 1.2454(6) 1.0195(3) 0.3733(3) 0.0608(9) Uani d . 1 . .
    H H3B 1.1539 0.9696 0.2994 0.073 Uiso d R 1 . .
    H H3C 1.3925 0.9961 0.4024 0.073 Uiso d R 1 . .
    Zn Zn1 1.0000 1.0000 0.5000 0.0473(3) Uani d S 1 . .
loop_
    _atom_site_aniso_label
    _atom_site_aniso_U_11
    _atom_site_aniso_U_22
    _atom_site_aniso_U_33
    _atom_site_aniso_U_12
    _atom_site_aniso_U_13
    _atom_site_aniso_U_23
    C1 0.053(3) 0.063(3) 0.046(3) 0.020(2) 0.004(2) 0.010(2)
    C2 0.053(3) 0.059(3) 0.055(3) 0.003(2) 0.026(2) 0.001(2)
    C3 0.051(3) 0.056(3) 0.049(3) 0.008(2) 0.010(2) 0.011(2)
    C4 0.053(3) 0.051(3) 0.065(3) 0.011(2) -0.007(2) 0.028(2)
    C5 0.047(2) 0.046(2) 0.055(3) 0.024(2) 0.008(2) 0.012(2)
    C6 0.046(3) 0.052(3) 0.061(3) 0.014(2) 0.012(2) 0.004(2)
    C7 0.044(2) 0.061(3) 0.045(2) 0.018(2) 0.001(2) 0.000(2)
    C8 0.042(2) 0.051(3) 0.056(3) 0.002(2) 0.006(2) -0.008(2)
    C9 0.062(3) 0.057(3) 0.050(3) 0.000(2) 0.016(2) 0.013(2)
    C10 0.053(3) 0.059(3) 0.048(3) -0.013(2) 0.024(2) 0.005(2)
    C11 0.060(3) 0.063(3) 0.048(3) 0.018(2) 0.028(2) 0.001(2)
    C12 0.049(3) 0.049(3) 0.065(3) 0.016(2) 0.018(2) 0.020(2)
    C13 0.063(3) 0.057(3) 0.051(3) 0.019(2) 0.019(2) 0.019(2)
    C14 0.039(2) 0.045(2) 0.047(2) 0.0136(18) 0.0069(19) -0.0099(19)
    C15 0.061(3) 0.047(3) 0.058(3) 0.030(2) 0.027(2) 0.026(2)
    C16 0.051(3) 0.057(3) 0.054(3) 0.032(2) 0.025(2) 0.026(2)
    C17 0.059(3) 0.043(2) 0.056(3) 0.025(2) 0.015(2) 0.011(2)
    C18 0.054(3) 0.058(3) 0.049(2) 0.030(2) 0.019(2) 0.021(2)
    C19 0.056(3) 0.041(2) 0.050(3) 0.023(2) 0.010(2) 0.017(2)
    N1 0.065(3) 0.044(2) 0.064(3) 0.0170(19) 0.011(2) 0.0041(19)
    O1 0.0470(18) 0.067(2) 0.057(2) 0.0143(16) 0.0080(15) -0.0010(16)
    O2 0.0419(17) 0.0550(19) 0.0550(18) 0.0178(14) 0.0141(14) -0.0054(14)
    O3 0.058(2) 0.056(2) 0.061(2) 0.0140(16) 0.0108(16) 0.0031(16)
    Zn1 0.0440(4) 0.0420(4) 0.0436(4) 0.0021(3) 0.0025(3) 0.0020(3)
_geom_special_details
;
All e.s.d.'s (except the e.s.d. in the dihedral angle between two l.s. planes)
are estimated using the full covariance matrix. The cell e.s.d.'s are taken
into account individually in the estimation of e.s.d.'s in distances, angles
and torsion angles; correlations between e.s.d.'s in cell parameters are only
used when they are defined by crystal symmetry. An approximate (isotropic)
treatment of cell e.s.d.'s is used for estimating e.s.d.'s involving l.s.
planes.
;
loop_
    _geom_bond_atom_site_label_1
    _geom_bond_atom_site_label_2
    _geom_bond_site_symmetry_2
    _geom_bond_distance
    _geom_bond_publ_flag
    C1 C2 . 1.377(6) ?
    C1 C6 . 1.398(6) ?
    C1 H1 . 0.9300 ?
    C2 C3 . 1.401(7) ?
    C2 H2 . 0.9300 ?
    C3 C4 . 1.388(7) ?
    C3 H3 . 0.9300 ?
    C4 C5 . 1.385(6) ?
    C4 H4 . 0.9300 ?
    C5 C6 . 1.374(6) ?
    C5 H5 . 0.9300 ?
    C6 C7 . 1.505(7) ?
    C7 C8 . 1.514(7) ?
    C7 C14 . 1.572(6) ?
    C7 H7 . 0.9800 ?
    C8 C13 . 1.373(7) ?
    C8 C9 . 1.413(6) ?
    C9 C10 . 1.432(7) ?
    C9 H9 . 0.9300 ?
    C10 C11 . 1.372(7) ?
    C10 H10 . 0.9300 ?
    C11 C12 . 1.354(7) ?
    C11 H11 . 0.9300 ?
    C12 C13 . 1.367(6) ?
    C12 H12 . 0.9300 ?
    C13 H13 . 0.9300 ?
    C14 O2 . 1.240(5) ?
    C14 O1 . 1.263(5) ?
    C15 C16 . 1.363(6) ?
    C15 N1 . 1.368(6) ?
    C15 H15 . 0.9300 ?
    C16 C17 . 1.365(6) ?
    C16 H16 . 0.9300 ?
    C17 C18 . 1.420(6) ?
    C17 C17 2_766 1.497(8) ?
    C18 C19 . 1.362(6) ?
    C18 H18 . 0.9300 ?
    C19 N1 . 1.328(6) ?
    C19 H19 . 0.9300 ?
    N1 Zn1 . 2.384(4) ?
    O1 Zn1 . 2.250(3) ?
    O3 Zn1 . 2.326(3) ?
    O3 H3B . 0.9600 ?
    O3 H3C . 0.9600 ?
    Zn1 O1 2_776 2.250(3) ?
    Zn1 O3 2_776 2.326(3) ?
    Zn1 N1 2_776 2.384(4) ?
loop_
    _geom_angle_atom_site_label_1
    _geom_angle_atom_site_label_2
    _geom_angle_atom_site_label_3
    _geom_angle_site_symmetry_1
    _geom_angle_site_symmetry_3
    _geom_angle
    _geom_angle_publ_flag
    C2 C1 C6 . . 120.1(5) ?
    C2 C1 H1 . . 120.0 ?
    C6 C1 H1 . . 120.0 ?
    C1 C2 C3 . . 120.3(5) ?
    C1 C2 H2 . . 119.9 ?
    C3 C2 H2 . . 119.9 ?
    C4 C3 C2 . . 119.3(4) ?
    C4 C3 H3 . . 120.3 ?
    C2 C3 H3 . . 120.3 ?
    C5 C4 C3 . . 119.8(4) ?
    C5 C4 H4 . . 120.1 ?
    C3 C4 H4 . . 120.1 ?
    C6 C5 C4 . . 121.1(5) ?
    C6 C5 H5 . . 119.4 ?
    C4 C5 H5 . . 119.4 ?
    C5 C6 C1 . . 119.4(5) ?
    C5 C6 C7 . . 119.0(4) ?
    C1 C6 C7 . . 121.6(4) ?
    C6 C7 C8 . . 114.4(4) ?
    C6 C7 C14 . . 113.9(4) ?
    C8 C7 C14 . . 109.1(4) ?
    C6 C7 H7 . . 106.3 ?
    C8 C7 H7 . . 106.3 ?
    C14 C7 H7 . . 106.3 ?
    C13 C8 C9 . . 120.2(5) ?
    C13 C8 C7 . . 125.6(4) ?
    C9 C8 C7 . . 114.0(4) ?
    C8 C9 C10 . . 115.4(5) ?
    C8 C9 H9 . . 122.3 ?
    C10 C9 H9 . . 122.3 ?
    C11 C10 C9 . . 123.6(5) ?
    C11 C10 H10 . . 118.2 ?
    C9 C10 H10 . . 118.2 ?
    C12 C11 C10 . . 117.1(5) ?
    C12 C11 H11 . . 121.4 ?
    C10 C11 H11 . . 121.4 ?
    C11 C12 C13 . . 122.8(5) ?
    C11 C12 H12 . . 118.6 ?
    C13 C12 H12 . . 118.6 ?
    C12 C13 C8 . . 120.7(5) ?
    C12 C13 H13 . . 119.7 ?
    C8 C13 H13 . . 119.7 ?
    O2 C14 O1 . . 126.4(4) ?
    O2 C14 C7 . . 117.4(4) ?
    O1 C14 C7 . . 116.2(4) ?
    C16 C15 N1 . . 122.6(4) ?
    C16 C15 H15 . . 118.7 ?
    N1 C15 H15 . . 118.7 ?
    C15 C16 C17 . . 121.4(4) ?
    C15 C16 H16 . . 119.3 ?
    C17 C16 H16 . . 119.3 ?
    C16 C17 C18 . . 115.3(4) ?
    C16 C17 C17 . 2_766 123.8(5) ?
    C18 C17 C17 . 2_766 120.9(5) ?
    C19 C18 C17 . . 121.1(4) ?
    C19 C18 H18 . . 119.4 ?
    C17 C18 H18 . . 119.4 ?
    N1 C19 C18 . . 122.5(4) ?
    N1 C19 H19 . . 118.8 ?
    C18 C19 H19 . . 118.8 ?
    C19 N1 C15 . . 117.1(4) ?
    C19 N1 Zn1 . . 120.2(3) ?
    C15 N1 Zn1 . . 122.6(3) ?
    C14 O1 Zn1 . . 119.4(3) ?
    Zn1 O3 H3B . . 109.4 ?
    Zn1 O3 H3C . . 109.2 ?
    H3B O3 H3C . . 109.5 ?
    O1 Zn1 O1 . 2_776 180.0000(10)
                                 ?
    O1 Zn1 O3 . . 92.45(12) ?
    O1 Zn1 O3 2_776 . 87.55(12) ?
    O1 Zn1 O3 . 2_776 87.55(12) ?
    O1 Zn1 O3 2_776 2_776 92.45(12) ?
    O3 Zn1 O3 . 2_776 180.0000(10)
                                 ?
    O1 Zn1 N1 . 2_776 90.93(13) ?
    O1 Zn1 N1 2_776 2_776 89.07(13) ?
    O3 Zn1 N1 . 2_776 86.86(13) ?
    O3 Zn1 N1 2_776 2_776 93.14(13) ?
    O1 Zn1 N1 . . 89.07(13) ?
    O1 Zn1 N1 2_776 . 90.93(13) ?
    O3 Zn1 N1 . . 93.14(13) ?
    O3 Zn1 N1 2_776 . 86.86(13) ?
    N1 Zn1 N1 2_776 . 180.000(2) ?
loop_
    _geom_hbond_atom_site_label_D
    _geom_hbond_atom_site_label_H
    _geom_hbond_atom_site_label_A
    _geom_hbond_site_symmetry_A
    _geom_hbond_distance_DH
    _geom_hbond_distance_HA
    _geom_hbond_distance_DA
    _geom_hbond_angle_DHA
    O3 H3B O2 . 0.96 1.82 2.618(5) 139
    O3 H3C O1 1_655 0.96 1.97 2.802(5) 143
