# Supplementary material for: catena-Poly[[diaqua­bis(diphenyl­acetato)­zinc(II)]-μ-4,4′-bipyridine]
Source: Acta Crystallogr Sect E Struct Rep Online. 2009 Feb 18;65(Pt 3):m285. doi: 10.1107/S1600536809004450 (PMC2968569; doi:10.1107/S1600536809004450)
Supplement: Supplementary file 2 [file e-65-0m285-Isup2.hkl]

# 
# h,k,l, Fc-squared, Fo-squared, sigma(Fo-squared) and status flag 
# 
data_I
_shelx_title ' 60428am                 P-1' 
_shelx_refln_list_code          4 
_shelx_F_calc_maximum      100.82 
_exptl_crystal_F_000       354.00 
_reflns_d_resolution_high  0.8409 
 
loop_ 
 _symmetry_equiv_pos_as_xyz 
 'x, y, z' 
 '-x, -y, -z' 
 
_cell_length_a     5.7536 
_cell_length_b    11.8820 
_cell_length_c    12.2290 
_cell_angle_alpha  98.522 
_cell_angle_beta  103.273 
_cell_angle_gamma 103.450 
 
_shelx_F_squared_multiplier     1.000 
 
loop_ 
 _refln_index_h 
 _refln_index_k 
 _refln_index_l 
 _refln_F_squared_calc 
 _refln_F_squared_meas 
 _refln_F_squared_sigma 
 _refln_observed_status 
   1   0   0     1079.09     1119.43     11.01 o 
   2   0   0      314.73      331.96     15.82 o 
   3   0   0       90.93      113.72      9.41 o 
   4   0   0       27.66       27.43      6.21 o 
   5   0   0      193.05      174.79      6.61 o 
   6   0   0      225.42      252.08     19.62 o 
  -6   1   0        1.18        8.21      6.41 o 
  -5   1   0       43.73       50.46      6.81 o 
  -4   1   0       19.10       23.43     15.22 o 
  -3   1   0      491.42      477.32      3.20 o 
  -2   1   0       21.77       50.86     18.82 o 
  -1   1   0      439.77      441.68      7.21 o 
   0   1   0     1479.60     1743.31     17.22 o 
   1   1   0      287.54      345.78     18.62 o 
   2   1   0      344.19      344.78     13.41 o 
   3   1   0      434.65      416.46      2.20 o 
   4   1   0       93.23       85.69     11.21 o 
   5   1   0       63.04       66.67     19.02 o 
   6   1   0       60.60       56.26      1.80 o 
  -6   2   0        0.40       11.81      4.40 o 
  -5   2   0       96.14       92.10      4.61 o 
  -4   2   0      589.85      587.44     13.21 o 
  -3   2   0      861.62      834.32     10.81 o 
  -2   2   0       49.14       83.29     11.21 o 
  -1   2   0     1404.48     1443.98     14.42 o 
   0   2   0      309.71      351.04     16.12 o 
   1   2   0     2077.72     2117.52      2.80 o 
   2   2   0      264.68      305.34     13.82 o 
   3   2   0      304.15      321.75     12.01 o 
   4   2   0       84.37       83.09     18.62 o 
   5   2   0      163.03      147.56      4.40 o 
   6   2   0       12.64       13.41     14.22 o 
  -6   3   0       15.88       35.24     17.02 o 
  -5   3   0       73.74       77.89      3.20 o 
  -4   3   0      162.67      170.79      7.01 o 
  -3   3   0       74.23      131.94     13.21 o 
  -2   3   0      165.18      183.80     11.21 o 
  -1   3   0     2856.71     2956.33     23.58 o 
   0   3   0      274.96      279.56      8.00 o 
   1   3   0      371.61      383.92     15.12 o 
   2   3   0      157.26      200.42     17.62 o 
   3   3   0       68.39       63.47      8.81 o 
   4   3   0       69.75       63.27      1.60 o 
   5   3   0       24.59       25.03      1.40 o 
  -6   4   0        2.02       20.42     19.22 o 
  -5   4   0       56.69       41.85     19.62 o 
  -4   4   0      759.96      712.58      5.81 o 
  -3   4   0      805.17      781.86      6.01 o 
  -2   4   0      250.87      255.68     10.41 o 
  -1   4   0      666.06      654.99     15.42 o 
   0   4   0        3.94        5.72      3.84 o 
   1   4   0       37.30       48.82      7.00 o 
   2   4   0     1921.39     1921.47     12.71 o 
   3   4   0      130.17      146.45     11.11 o 
   4   4   0      183.22      202.25      8.21 o 
   5   4   0       57.54       53.25     13.51 o 
  -6   5   0       24.08       27.23     11.01 o 
  -5   5   0       21.31       29.63     15.62 o 
  -4   5   0      499.08      459.30      3.00 o 
  -3   5   0       41.57       54.66     15.42 o 
  -2   5   0      483.53      447.52     26.33 o 
  -1   5   0     1577.69     1524.66     18.97 o 
   0   5   0     1023.32      989.63      6.90 o 
   1   5   0       31.18       43.40      7.50 o 
   2   5   0     1184.21     1122.71      9.03 o 
   3   5   0       49.82       41.23      3.00 o 
   4   5   0      138.41      124.88     10.51 o 
   5   5   0       10.26       10.31      5.71 o 
  -6   6   0        0.79       18.22     13.01 o 
  -5   6   0      151.73      186.40     19.62 o 
  -4   6   0      126.33      145.36     16.02 o 
  -3   6   0      232.45      238.52      6.00 o 
  -2   6   0      115.71      123.66     10.51 o 
  -1   6   0       39.44       37.91      6.55 o 
   0   6   0      440.77      434.64     10.71 o 
   1   6   0       59.20       64.48      1.00 o 
   2   6   0      406.52      421.13     10.91 o 
   3   6   0      654.20      607.28      4.40 o 
   4   6   0       77.87       83.36     10.22 o 
  -6   7   0       28.29       49.05     17.42 o 
  -4   7   0       11.91       10.01      2.80 o 
  -3   7   0        0.64       19.80     10.34 o 
  -2   7   0       33.30       24.61      3.16 o 
  -1   7   0      498.80      485.52     12.37 o 
   0   7   0       68.81       92.88      8.21 o 
   1   7   0      487.76      491.76     14.42 o 
   2   7   0      153.89      173.24     10.64 o 
   3   7   0      156.85      156.57     18.82 o 
   4   7   0       36.56       33.24      6.61 o 
  -6   8   0       33.97       36.64     14.22 o 
  -5   8   0        8.33       15.02      3.60 o 
  -4   8   0        6.60       25.23     14.22 o 
  -3   8   0      249.10      268.09     13.01 o 
  -2   8   0      146.65      166.17      4.72 o 
  -1   8   0      653.89      614.19      0.80 o 
   0   8   0      689.92      658.52      3.60 o 
   1   8   0      200.99      214.64      6.41 o 
   2   8   0        1.65       10.41     13.01 o 
   3   8   0        3.15        5.41      0.80 o 
   4   8   0       44.46       44.05     14.82 o 
  -6   9   0       29.93       31.83      3.60 o 
  -5   9   0       52.78       57.46     12.21 o 
  -4   9   0      217.30      233.66     19.22 o 
  -3   9   0       61.98      102.71     18.22 o 
  -2   9   0        5.69        3.74      5.81 o 
  -1   9   0      255.53      241.28     18.52 o 
   0   9   0      158.31      169.79      5.21 o 
   1   9   0       69.57       74.08      4.61 o 
   2   9   0       26.95       26.83     14.82 o 
   3   9   0        9.14       16.02      4.61 o 
  -5  10   0       32.21       27.43      7.61 o 
  -4  10   0       65.50       67.07     10.61 o 
  -3  10   0      107.91      154.37     16.22 o 
  -2  10   0      193.26      224.05     18.42 o 
  -1  10   0       56.28       55.66      3.00 o 
   0  10   0      181.30      213.83     10.41 o 
   1  10   0       11.21       18.82     10.61 o 
   2  10   0      119.90      123.94      7.01 o 
   3  10   0       17.56       34.44     19.62 o 
  -5  11   0        7.95       24.63     18.22 o 
  -4  11   0        6.65       24.63     11.61 o 
  -3  11   0        5.06       15.62     15.62 o 
  -2  11   0       44.84       32.44      5.01 o 
  -1  11   0      142.56      139.75      3.20 o 
   0  11   0       53.90       57.26     10.81 o 
   1  11   0       71.13       67.87     13.01 o 
   2  11   0       43.01       29.83      3.20 o 
  -4  12   0       15.08       19.42      1.80 o 
  -3  12   0       40.16       33.44     19.62 o 
  -2  12   0       23.73       18.82      0.20 o 
  -1  12   0       25.55       21.82      9.01 o 
   0  12   0        3.45        6.61      1.20 o 
   1  12   0       13.49       20.62      7.01 o 
  -4  13   0       18.47       23.43     17.82 o 
  -3  13   0        3.59        5.41      0.40 o 
  -2  13   0       24.63       39.04     16.42 o 
  -1  13   0        0.27       13.21     13.41 o 
   0  13   0        0.23        9.41      2.40 o 
   2 -14   1       32.61       35.64     17.22 o 
   0 -13   1       11.96       23.03      8.41 o 
   1 -13   1        9.39       18.42      9.41 o 
   2 -13   1       14.45       23.63      7.01 o 
   3 -13   1        1.93       13.21     10.61 o 
   4 -13   1        3.99       15.02     19.02 o 
  -1 -12   1        0.38       18.62     10.81 o 
   0 -12   1       17.96       19.22      6.01 o 
   1 -12   1       57.03       57.86      9.41 o 
   2 -12   1       22.53       26.23     11.41 o 
   3 -12   1       10.60       25.43      9.61 o 
   4 -12   1        0.28        9.41      9.01 o 
  -2 -11   1        3.69       27.03     16.62 o 
  -1 -11   1       14.53       11.21      0.60 o 
   0 -11   1      200.69      239.66     18.62 o 
   1 -11   1      299.92      264.89     17.82 o 
   2 -11   1      271.41      227.05      2.00 o 
   3 -11   1        0.30       11.41      7.41 o 
   4 -11   1        1.25       21.22     11.01 o 
   5 -11   1        0.80       28.83     17.42 o 
  -3 -10   1      103.40      156.77     16.82 o 
  -2 -10   1       58.51       67.27     14.82 o 
  -1 -10   1       64.47       54.06      1.00 o 
   0 -10   1        0.56       26.63     19.22 o 
   1 -10   1      178.43      202.02     12.41 o 
   2 -10   1        0.58       23.43     16.82 o 
   3 -10   1       78.22       66.27      7.61 o 
   4 -10   1       15.89       17.02      3.20 o 
   5 -10   1       26.14       41.45     16.62 o 
  -3  -9   1      148.29      143.56      3.00 o 
  -2  -9   1      217.68      188.21      0.80 o 
  -1  -9   1      272.46      234.06      1.20 o 
   0  -9   1       41.91       35.64     18.02 o 
   1  -9   1      164.99      197.22     16.62 o 
   2  -9   1      344.94      318.95     16.42 o 
   3  -9   1       24.98       39.84     16.22 o 
   4  -9   1      227.54      262.89     19.22 o 
   5  -9   1      106.12      100.51      5.41 o 
  -4  -8   1        5.90       13.61      4.61 o 
  -3  -8   1       16.57       27.63      7.61 o 
  -2  -8   1       38.88       37.84     10.01 o 
  -1  -8   1       46.14       46.45     15.82 o 
   0  -8   1      109.25      133.94      3.93 o 
   1  -8   1       63.21       61.27      5.01 o 
   2  -8   1      122.14      129.09      7.83 o 
   3  -8   1       21.52       25.63      0.20 o 
   4  -8   1        4.85       15.62      7.61 o 
   5  -8   1       47.74       54.66      8.81 o 
   6  -8   1        2.04        6.21      3.20 o 
  -4  -7   1       50.13       55.74      9.01 o 
  -3  -7   1      221.95      204.38     15.92 o 
  -2  -7   1      604.72      559.75      5.31 o 
  -1  -7   1      156.70      135.29      6.13 o 
   0  -7   1      118.99      111.82      8.01 o 
   1  -7   1       48.48       82.73     16.95 o 
   2  -7   1      165.37      177.14      8.02 o 
   3  -7   1       89.43       89.10      5.21 o 
   4  -7   1      181.71      181.00      9.01 o 
   5  -7   1       38.46       45.65     19.02 o 
   6  -7   1        1.42        4.00      1.20 o 
  -5  -6   1       15.09       14.56      5.01 o 
  -4  -6   1       62.80       55.60      4.65 o 
  -3  -6   1        2.23        1.60      2.45 o 
  -2  -6   1      643.10      591.83     16.32 o 
  -1  -6   1      113.92      125.94      5.01 o 
   0  -6   1       42.93       48.33      6.07 o 
   1  -6   1      388.91      366.07     14.38 o 
   2  -6   1        1.67       24.13      8.39 o 
   3  -6   1      158.26      186.26      9.41 o 
   4  -6   1      397.93      414.66     15.62 o 
   5  -6   1       40.31       46.45     11.21 o 
   6  -6   1        4.30       23.83     17.82 o 
  -5  -5   1      115.83      113.74      5.21 o 
  -4  -5   1      156.18      187.19     10.96 o 
  -3  -5   1      432.88      400.18     19.22 o 
  -2  -5   1       10.71       15.06      2.50 o 
  -1  -5   1      559.29      524.06      6.51 o 
   0  -5   1      217.52      221.76     10.71 o 
   1  -5   1     4424.90     4403.81     10.71 o 
   2  -5   1      220.43      197.77      5.16 o 
   3  -5   1      439.86      430.87      7.81 o 
   4  -5   1      226.78      255.08     15.22 o 
   5  -5   1       51.02       58.46      1.40 o 
   6  -5   1       26.85       28.63      2.20 o 
  -5  -4   1       40.10       33.67      4.91 o 
  -4  -4   1       95.10       96.00      8.96 o 
  -3  -4   1      244.76      258.49      8.41 o 
  -2  -4   1       20.24       19.72      2.24 o 
  -1  -4   1       55.34       70.37     10.12 o 
   0  -4   1     3449.56     3367.57     21.92 o 
   1  -4   1     4907.99     4885.94      7.88 o 
   2  -4   1        6.62       10.68      9.11 o 
   3  -4   1      182.29      218.64     19.62 o 
   4  -4   1       39.47       42.85     13.82 o 
   5  -4   1       11.42       23.63     15.42 o 
   6  -4   1       52.29       53.86     13.61 o 
  -5  -3   1       80.85       64.94      4.10 o 
  -4  -3   1        7.48       15.10      2.79 o 
  -3  -3   1      138.64      132.07     10.01 o 
  -2  -3   1       47.10       45.51      8.37 o 
  -1  -3   1     1845.54     1886.90     35.44 o 
   0  -3   1     7638.66     7643.65      3.75 o 
   1  -3   1     1826.81     1785.97      7.77 o 
   2  -3   1      984.72      974.87     15.62 o 
   3  -3   1       36.88       44.45     13.41 o 
   4  -3   1       49.65       58.86     15.22 o 
   5  -3   1        4.88       11.81      7.81 o 
   6  -3   1       55.62       56.06     12.61 o 
  -6  -2   1        1.94       20.72      9.44 o 
  -5  -2   1       58.80       53.86     14.22 o 
  -4  -2   1      105.03      126.34      6.41 o 
  -3  -2   1      761.52      776.25      8.81 o 
  -2  -2   1      137.79      160.82      9.51 o 
  -1  -2   1     1443.70     1472.08      5.81 o 
   0  -2   1     1401.42     1428.15     14.72 o 
   1  -2   1      207.19      218.28     10.87 o 
   2  -2   1      128.74      132.15     10.21 o 
   3  -2   1      181.19      210.23     11.41 o 
   4  -2   1       16.04       26.63      3.80 o 
   5  -2   1      152.23      128.94      0.20 o 
   6  -2   1       53.96       65.27     14.22 o 
  -6  -1   1        4.97       14.02     13.82 o 
  -5  -1   1       13.33       25.43     13.01 o 
  -4  -1   1       18.83       21.82      7.61 o 
  -3  -1   1     1825.08     1723.49      4.40 o 
  -2  -1   1      975.75      978.87      9.21 o 
  -1  -1   1      721.04      717.79     14.62 o 
   0  -1   1     2482.98     2674.33     17.02 o 
   1  -1   1        3.83       15.66      2.81 o 
   2  -1   1      264.84      277.70      6.81 o 
   3  -1   1      655.77      655.32     11.01 o 
   4  -1   1       72.84       82.69     18.62 o 
   5  -1   1       98.60       94.70      9.41 o 
   6  -1   1       23.94       23.83      4.61 o 
  -6   0   1       34.37       48.85     15.42 o 
  -5   0   1        3.22       16.22     12.81 o 
  -4   0   1      235.45      261.29     17.82 o 
  -3   0   1      295.05      351.79     16.02 o 
  -2   0   1       12.21       66.27     10.21 o 
  -1   0   1     4113.82     4174.78     19.02 o 
   1   0   1     7133.21     7245.55     15.42 o 
   2   0   1      199.79      206.43      1.40 o 
   3   0   1      527.26      539.59      6.81 o 
   4   0   1       33.73       32.24      3.20 o 
   5   0   1      206.48      206.43      3.00 o 
   6   0   1       30.77       34.84     16.42 o 
  -6   1   1       17.35       20.62     17.82 o 
  -5   1   1       37.10       48.65      4.20 o 
  -4   1   1      611.51      590.45     18.82 o 
  -3   1   1     1233.05     1193.71     10.01 o 
  -2   1   1      321.95      336.97     13.41 o 
  -1   1   1     8423.00     8503.93      9.01 o 
   0   1   1      140.70      142.27      3.74 o 
   1   1   1      758.86      767.04      1.20 o 
   2   1   1      901.75      891.78      9.41 o 
   3   1   1       73.32       80.29     12.61 o 
   4   1   1      320.40      335.97     15.42 o 
   5   1   1      179.18      190.21      5.21 o 
   6   1   1        0.32        6.61     12.61 o 
  -6   2   1       50.94       44.05      1.40 o 
  -5   2   1       80.67       84.09      3.80 o 
  -4   2   1      696.68      706.17     14.62 o 
  -3   2   1      732.22      741.01     16.02 o 
  -2   2   1      443.02      480.13     17.82 o 
  -1   2   1        9.33       11.01      0.60 o 
   0   2   1     1078.42     1099.01      7.61 o 
   1   2   1     1719.09     1765.54     17.22 o 
   2   2   1     1626.23     1621.38     19.02 o 
   3   2   1      347.54      397.44     17.02 o 
   4   2   1      454.27      449.29      4.20 o 
   5   2   1       37.41       31.83      3.00 o 
  -6   3   1       40.61       32.24      2.60 o 
  -5   3   1      412.19      419.06     13.41 o 
  -4   3   1       11.68       27.63     13.41 o 
  -3   3   1       55.63       96.51     11.01 o 
  -2   3   1      398.63      423.06     12.01 o 
  -1   3   1      183.85      215.05     11.03 o 
   0   3   1     2947.44     3067.15     11.11 o 
   1   3   1      467.08      459.50     10.21 o 
   2   3   1       65.49       70.28     10.61 o 
   3   3   1        2.82       28.43     16.42 o 
   4   3   1      185.38      161.38      0.20 o 
   5   3   1       48.67       50.46     12.81 o 
  -6   4   1        5.90        8.41      3.20 o 
  -5   4   1      317.65      269.10     15.42 o 
  -4   4   1      331.11      301.33      1.60 o 
  -3   4   1       31.58       41.05     14.82 o 
  -2   4   1      306.49      291.51     11.95 o 
  -1   4   1      389.84      393.65     16.22 o 
   0   4   1      616.37      596.87     11.37 o 
   1   4   1     2684.26     2686.10     35.14 o 
   2   4   1        2.17        9.41      2.00 o 
   3   4   1       77.66       81.09     13.61 o 
   4   4   1       29.75       23.03      1.00 o 
   5   4   1       31.07       37.90      6.21 o 
  -6   5   1       14.59       15.62     11.61 o 
  -5   5   1      329.43      328.36      6.21 o 
  -4   5   1      428.47      406.45     15.22 o 
  -3   5   1       12.82       27.63     14.62 o 
  -2   5   1       12.00        8.66      7.07 o 
  -1   5   1      547.71      535.47     29.71 o 
   0   5   1     3044.40     2995.09     29.78 o 
   1   5   1     3911.35     3894.05     32.84 o 
   2   5   1       99.23      103.26     10.77 o 
   3   5   1      101.65       92.69      2.40 o 
   4   5   1       86.68       82.45      6.03 o 
   5   5   1       41.78       42.64      5.52 o 
  -6   6   1        1.93       25.03     17.42 o 
  -5   6   1        5.38       12.41     17.02 o 
  -4   6   1      390.50      356.39      0.40 o 
  -3   6   1       10.47       10.48      1.60 o 
  -2   6   1      232.17      263.95     13.13 o 
  -1   6   1       63.69       77.18      4.13 o 
   0   6   1        6.47        6.07      7.00 o 
   1   6   1      627.03      640.72     10.00 o 
   2   6   1        3.13        5.23      4.23 o 
   3   6   1       18.44       19.52      6.51 o 
   4   6   1       67.40       70.28     10.01 o 
  -6   7   1        6.46       16.22     15.82 o 
  -5   7   1        2.85        7.01     16.02 o 
  -4   7   1      304.19      298.33      4.20 o 
  -3   7   1      145.12      139.79     11.01 o 
  -2   7   1      184.13      173.20      4.81 o 
  -1   7   1      319.45      339.70      7.93 o 
   0   7   1      543.74      547.94     12.07 o 
   1   7   1       86.56       84.89     15.62 o 
   2   7   1      738.48      700.17      9.41 o 
   3   7   1        1.79       11.21      5.21 o 
   4   7   1       90.66       81.89      0.80 o 
  -6   8   1       15.29       25.43     17.42 o 
  -5   8   1       10.03       19.02      1.60 o 
  -4   8   1       38.41       45.25     15.22 o 
  -3   8   1        5.87       18.73      3.79 o 
  -2   8   1       14.45       24.38      1.90 o 
  -1   8   1      237.60      259.06      6.69 o 
   0   8   1      225.59      215.24      1.60 o 
   1   8   1        4.47        9.21      6.61 o 
   2   8   1        3.47        6.81     16.42 o 
   3   8   1       33.71       36.04     16.22 o 
  -5   9   1       94.58      121.53      8.21 o 
  -4   9   1       66.91       48.85      6.61 o 
  -3   9   1      928.05      847.33      9.81 o 
  -2   9   1      319.66      324.83     17.42 o 
  -1   9   1       91.97       92.77      5.31 o 
   0   9   1       57.48       50.05      8.81 o 
   1   9   1       43.18       43.85     10.21 o 
   2   9   1       28.53       27.83      7.01 o 
   3   9   1      191.07      175.59      2.00 o 
  -5  10   1       18.29       30.03      9.81 o 
  -4  10   1       73.16       98.71     18.42 o 
  -3  10   1        1.97       19.02     18.42 o 
  -2  10   1      262.49      260.85     15.52 o 
  -1  10   1       16.60       11.05      2.03 o 
   0  10   1       24.31       20.42     16.02 o 
   1  10   1       69.00       77.08     18.62 o 
   2  10   1        6.27       14.02     16.02 o 
  -5  11   1       37.58       32.84      4.00 o 
  -4  11   1       10.96       12.01      1.60 o 
  -3  11   1        0.26       11.81      8.41 o 
  -2  11   1       71.51       66.27     17.22 o 
  -1  11   1      120.11      120.93      3.40 o 
   0  11   1      101.91      146.56     17.82 o 
   1  11   1       52.79       64.27     16.42 o 
   2  11   1       13.87       12.21      3.80 o 
  -4  12   1       29.06       26.83      1.80 o 
  -3  12   1        8.45       27.23     10.61 o 
  -2  12   1        9.44       19.02      8.21 o 
  -1  12   1       10.92       14.22      8.21 o 
   0  12   1       77.78       87.10      3.00 o 
   1  12   1       31.10       37.44      9.01 o 
  -3  13   1        6.34       11.41      5.61 o 
  -2  13   1        4.11       13.61     19.62 o 
  -1  13   1       24.90       23.03      1.40 o 
   0  13   1       26.93       38.84     14.82 o 
   1 -14   2       19.84       29.43     10.61 o 
   2 -14   2       10.38       23.43     10.61 o 
  -1 -13   2       14.04       28.63     12.61 o 
   0 -13   2        0.61        5.61      5.41 o 
   1 -13   2       24.98       34.24     17.42 o 
   2 -13   2       15.77       15.42      1.00 o 
   3 -13   2        2.07       14.62      6.81 o 
  -2 -12   2        4.98       21.62     17.22 o 
  -1 -12   2       71.59       95.71     17.62 o 
   0 -12   2       17.01       13.01      2.00 o 
   1 -12   2       10.90       12.61      2.00 o 
   2 -12   2       39.18       29.83      2.00 o 
   3 -12   2        0.74        7.61      9.61 o 
   4 -12   2        5.05       20.02      8.21 o 
  -2 -11   2       24.25       26.03      4.81 o 
  -1 -11   2       49.22       62.87     16.82 o 
   0 -11   2       95.04       77.89      2.00 o 
   1 -11   2       82.45      108.72     16.22 o 
   2 -11   2      118.32      106.92      1.40 o 
   3 -11   2       50.75       40.84     13.01 o 
   4 -11   2        7.38       11.81     15.22 o 
   5 -11   2        8.36        9.61      3.80 o 
  -3 -10   2       29.27       30.83     16.02 o 
  -2 -10   2      118.41      102.91      8.21 o 
  -1 -10   2      203.70      217.64      7.61 o 
   0 -10   2       62.01       55.46      2.60 o 
   1 -10   2       22.69       34.44     15.62 o 
   2 -10   2       45.78       55.66      6.41 o 
   3 -10   2        5.34       12.41      6.01 o 
   4 -10   2       63.77       41.85     18.22 o 
   5 -10   2       31.93       37.64      9.21 o 
  -3  -9   2       56.46       55.06      2.80 o 
  -2  -9   2      233.02      247.67      7.01 o 
  -1  -9   2       65.69      100.91     11.21 o 
   0  -9   2       93.01      136.35     17.02 o 
   1  -9   2       20.13       33.33     10.66 o 
   2  -9   2      189.92      187.07      7.89 o 
   3  -9   2      193.72      164.28      7.43 o 
   4  -9   2      269.30      274.10     11.41 o 
   5  -9   2      134.85      137.55     11.81 o 
  -4  -8   2       15.28       33.44     17.02 o 
  -3  -8   2       58.17       49.27      5.00 o 
  -2  -8   2        1.07        7.83      5.21 o 
  -1  -8   2        9.04       21.20      5.44 o 
   0  -8   2        5.65       27.56      7.26 o 
   1  -8   2     1285.87     1188.85      4.66 o 
   2  -8   2       19.85       19.30      2.17 o 
   3  -8   2        5.04        8.49      3.64 o 
   4  -8   2       10.12       37.04     17.42 o 
   5  -8   2       28.99       30.63      0.20 o 
   6  -8   2        7.94       25.23     10.01 o 
  -4  -7   2       40.05       44.40      8.31 o 
  -3  -7   2       61.34       54.42      1.97 o 
  -2  -7   2      721.66      676.06     12.31 o 
  -1  -7   2        1.42       24.51     11.44 o 
   0  -7   2       26.85       30.93      5.61 o 
   1  -7   2     1131.73     1106.73     10.71 o 
   2  -7   2      326.68      310.85     31.83 o 
   3  -7   2      134.12      145.59     20.32 o 
   4  -7   2      115.91      113.52     19.22 o 
   5  -7   2        5.31       14.82      6.81 o 
   6  -7   2        3.05       19.82     15.02 o 
  -5  -6   2        9.74       14.70     12.80 o 
  -4  -6   2       91.81       81.98      3.08 o 
  -3  -6   2      148.15      172.59      7.29 o 
  -2  -6   2      213.21      195.21      5.62 o 
  -1  -6   2        1.20        4.59      4.10 o 
   0  -6   2       73.84       91.54      2.63 o 
   1  -6   2      373.40      357.41      3.50 o 
   2  -6   2      474.90      496.54      8.21 o 
   3  -6   2       89.92       97.11     18.42 o 
   5  -6   2        8.74        8.61      6.41 o 
   6  -6   2       27.64       32.84     16.02 o 
  -5  -5   2       54.14       40.29      4.10 o 
  -4  -5   2       17.09       26.23      9.04 o 
  -3  -5   2      462.97      446.17      7.41 o 
  -2  -5   2      834.43      793.55     12.17 o 
  -1  -5   2       81.29       99.92      9.44 o 
   0  -5   2     3500.64     3378.10     71.48 o 
   1  -5   2      984.00      924.76      9.31 o 
   2  -5   2      729.81      680.34      3.29 o 
   3  -5   2      317.52      318.35     14.22 o 
   4  -5   2        1.67        9.21      3.60 o 
   5  -5   2       59.05       57.86     19.22 o 
   6  -5   2       58.34       78.29      7.61 o 
  -5  -4   2       15.47       19.31      8.94 o 
  -4  -4   2        7.30       13.37      2.55 o 
  -3  -4   2      377.18      356.03     15.52 o 
  -2  -4   2      274.73      261.92      8.41 o 
  -1  -4   2       79.16      111.34      8.24 o 
   0  -4   2     1614.09     1581.08      6.74 o 
   1  -4   2      330.02      358.87     11.30 o 
   2  -4   2      827.30      833.31      7.01 o 
   3  -4   2      370.07      403.84     12.41 o 
   4  -4   2       52.76       62.87     14.62 o 
   5  -4   2       40.84       52.86     11.81 o 
   6  -4   2       75.25       62.87     17.02 o 
  -6  -3   2       27.87       41.65     11.21 o 
  -5  -3   2       36.63       38.11      3.20 o 
  -4  -3   2        3.07        8.86      1.10 o 
  -3  -3   2      212.08      210.61      6.63 o 
  -2  -3   2        2.28       14.70      8.89 o 
  -1  -3   2      992.38     1025.18     12.36 o 
   0  -3   2     1809.36     1854.30     11.63 o 
   1  -3   2       69.71       80.30      9.07 o 
   2  -3   2       52.80       63.55      7.94 o 
   3  -3   2      206.58      194.61      1.60 o 
   4  -3   2       96.16      101.91      1.20 o 
   5  -3   2      260.93      238.06      1.80 o 
   6  -3   2       44.07       42.65      3.60 o 
  -6  -2   2       49.75       56.66     15.42 o 
  -5  -2   2       36.43       44.54      1.23 o 
  -4  -2   2      103.94       93.26      8.41 o 
  -3  -2   2     1390.60     1371.86      9.16 o 
  -2  -2   2      857.71      862.81     14.82 o 
  -1  -2   2     1673.41     1648.32     54.56 o 
   0  -2   2      261.27      281.49     14.12 o 
   1  -2   2        2.06       18.96      6.26 o 
   2  -2   2       13.17       27.23     17.22 o 
   3  -2   2      479.52      457.10     10.21 o 
   4  -2   2      152.25      133.35      2.80 o 
   5  -2   2       90.29       93.50      0.60 o 
   6  -2   2       27.63       41.45     13.61 o 
  -6  -1   2       54.25       51.26      5.21 o 
  -5  -1   2        0.43        5.45      4.90 o 
  -4  -1   2      342.94      313.34      0.80 o 
  -3  -1   2       94.78      112.52      3.00 o 
  -2  -1   2      824.81      799.10      5.81 o 
  -1  -1   2       28.25       45.28      4.61 o 
   0  -1   2      714.81      760.15     18.52 o 
   1  -1   2        4.29       22.03     10.29 o 
   2  -1   2      826.70      828.91     12.41 o 
   3  -1   2        5.09       11.61      2.80 o 
   4  -1   2      456.62      416.86      6.01 o 
   5  -1   2      178.61      222.24     14.22 o 
   6  -1   2        1.38       18.42     14.82 o 
  -6   0   2       77.82       76.01     10.28 o 
  -5   0   2      149.36      164.38     12.21 o 
  -4   0   2      688.41      660.93     18.82 o 
  -3   0   2      736.68      696.16     10.61 o 
  -2   0   2       32.32       39.40      2.30 o 
  -1   0   2     3518.14     3673.63     16.42 o 
   0   0   2     1322.76     1380.99     12.02 o 
   1   0   2     6473.05     6584.79     42.95 o 
   2   0   2     3125.38     3074.77      2.80 o 
   3   0   2       61.66       66.67      2.20 o 
   4   0   2      115.37      112.92      0.60 o 
   5   0   2      106.56      122.73      8.01 o 
   6   0   2        3.53       10.01      4.20 o 
  -6   1   2       29.60       36.84      1.80 o 
  -5   1   2       77.27       74.68     14.82 o 
  -4   1   2      446.45      481.73     14.22 o 
  -3   1   2      818.86      800.68      4.81 o 
  -2   1   2       60.22      121.13     13.01 o 
  -1   1   2      421.72      432.51      6.54 o 
   0   1   2      648.65      683.18      5.38 o 
   1   1   2     1810.09     1812.39      3.80 o 
   2   1   2     2600.38     2608.66     11.21 o 
   3   1   2       93.88      112.12      4.00 o 
   4   1   2       47.87       46.25      6.41 o 
   5   1   2       80.58       69.28      2.40 o 
  -6   2   2        4.02        8.41      2.80 o 
  -5   2   2      163.60      181.20      8.01 o 
  -4   2   2      208.27      220.84     18.22 o 
  -3   2   2      565.20      599.86     12.21 o 
  -2   2   2      110.28      154.37     17.82 o 
  -1   2   2       20.38       26.21      5.10 o 
   0   2   2     1334.34     1345.02      9.40 o 
   1   2   2     2539.86     2670.93     16.02 o 
   2   2   2       72.61       70.48      2.00 o 
   3   2   2      205.57      236.66      6.21 o 
   4   2   2      102.70       98.31      7.41 o 
   5   2   2       50.23       56.26      5.61 o 
  -6   3   2        1.24        4.81     18.82 o 
  -5   3   2       23.18       26.63      5.61 o 
  -4   3   2      418.57      414.25      7.61 o 
  -3   3   2       18.64       35.24      6.61 o 
  -2   3   2      322.14      298.53      4.40 o 
  -1   3   2       58.07       81.40      7.14 o 
   0   3   2      254.06      267.38     11.53 o 
   1   3   2     2044.63     2039.44      2.00 o 
   2   3   2      312.93      301.33      2.80 o 
   3   3   2       18.99       14.62      2.80 o 
   4   3   2        0.77       16.02     15.62 o 
   5   3   2       12.53       16.42      4.40 o 
  -6   4   2      149.40      178.80     16.22 o 
  -5   4   2       68.38       76.48      6.61 o 
  -3   4   2       73.41       82.69      5.21 o 
  -2   4   2      572.63      563.70      7.50 o 
  -1   4   2      323.41      314.35     11.61 o 
   0   4   2     1702.69     1706.68     12.41 o 
   1   4   2      377.78      375.41      2.60 o 
   2   4   2      197.93      201.82      5.01 o 
   3   4   2       43.01       39.24      2.40 o 
   4   4   2      159.14      171.19      5.41 o 
   5   4   2        2.54       14.42     18.22 o 
  -6   5   2       63.29       89.10     19.62 o 
  -5   5   2       21.78       33.64     10.21 o 
  -4   5   2       11.70       14.82     11.01 o 
  -3   5   2      994.80      900.59     14.02 o 
  -2   5   2      861.94      810.48      7.62 o 
  -1   5   2      538.85      557.43     12.11 o 
   0   5   2      862.25      850.11      9.71 o 
   1   5   2      352.55      370.40      8.07 o 
   2   5   2       34.53       39.64      5.61 o 
   3   5   2      106.18       91.70      7.61 o 
   4   5   2      162.57      139.95      2.60 o 
  -6   6   2        0.67        3.00     17.02 o 
  -4   6   2        0.56       13.82      9.21 o 
  -3   6   2      475.18      478.77      9.80 o 
  -2   6   2      397.47      399.19      9.91 o 
  -1   6   2      863.10      845.34      5.79 o 
   0   6   2      112.48      124.04     13.72 o 
   1   6   2      147.76      185.20     12.41 o 
   2   6   2       22.61       36.24     14.82 o 
   3   6   2       42.38       37.24      3.00 o 
   4   6   2       99.69       90.10      9.41 o 
  -6   7   2        2.96        7.21      2.00 o 
  -5   7   2       67.61       58.46      8.01 o 
  -4   7   2       19.92       26.64      5.11 o 
  -3   7   2      195.09      179.80      8.81 o 
  -2   7   2      355.66      331.80      9.36 o 
  -1   7   2       32.69       39.62     13.39 o 
   0   7   2      198.08      238.18     11.85 o 
   1   7   2       67.06       61.27     14.82 o 
   2   7   2       19.45       28.03      9.01 o 
   3   7   2      201.26      212.43     17.02 o 
   4   7   2       50.51       62.47     10.81 o 
  -6   8   2        8.01       18.62     10.61 o 
  -5   8   2      109.93      102.51      2.40 o 
  -4   8   2       67.02       57.66      1.40 o 
  -3   8   2       67.52       68.71      1.70 o 
  -2   8   2        1.16        3.37      7.91 o 
  -1   8   2        4.38       14.73      5.57 o 
   0   8   2      244.78      211.30     16.82 o 
   1   8   2      379.91      371.41     11.81 o 
   2   8   2        5.34       11.61      5.01 o 
   3   8   2        1.04        7.01     12.21 o 
  -6   9   2        3.85       12.21     18.62 o 
  -5   9   2       24.69       20.02      4.20 o 
  -4   9   2      565.93      498.15      6.61 o 
  -3   9   2       31.96       41.27     12.31 o 
  -2   9   2      299.17      283.51      8.01 o 
  -1   9   2        5.95       22.21      8.68 o 
   0   9   2      183.73      175.39      3.60 o 
   1   9   2      162.27      175.59     17.22 o 
   2   9   2      140.05      131.14     13.41 o 
   3   9   2       12.00       33.64     19.82 o 
  -5  10   2       15.70       20.82      3.40 o 
  -4  10   2      150.59      147.36      3.60 o 
  -3  10   2      248.67      247.87      8.81 o 
  -2  10   2       25.56       40.65      5.56 o 
  -1  10   2       21.92       24.14      6.51 o 
   0  10   2       35.97       30.23      1.00 o 
   1  10   2       97.85       95.91      9.01 o 
   2  10   2       58.14       50.86      4.20 o 
  -5  11   2       34.02       40.04     12.61 o 
  -4  11   2        9.55       15.02     10.61 o 
  -3  11   2       93.86      110.92      6.21 o 
  -2  11   2        0.89        2.05      5.81 o 
  -1  11   2       53.78       55.02     22.02 o 
   0  11   2      274.94      260.89      3.60 o 
   1  11   2       89.28       91.50     15.22 o 
  -4  12   2        0.89        7.81     13.01 o 
  -3  12   2       60.43       68.48     16.02 o 
  -2  12   2        9.27       22.42     16.62 o 
  -1  12   2        3.15        3.00      0.20 o 
   0  12   2       41.63       40.64      9.41 o 
   1  12   2       13.83       22.22     10.61 o 
  -3  13   2        5.95       29.03     17.82 o 
  -2  13   2       22.14       24.23     16.62 o 
  -1  13   2        4.73       24.63     16.42 o 
   1 -14   3        7.73       20.62      7.61 o 
   2 -14   3        8.23       17.62     14.22 o 
  -1 -13   3       11.71       25.43      9.01 o 
   0 -13   3        8.06       11.21     11.01 o 
   1 -13   3        0.20        7.41      1.80 o 
   2 -13   3        0.38        0.60      2.00 o 
   3 -13   3       23.36       30.03      5.81 o 
  -2 -12   3       25.92       28.63      5.81 o 
  -1 -12   3       17.13       23.23      4.00 o 
   0 -12   3       13.46       13.61      1.60 o 
   1 -12   3        8.98       24.83     11.41 o 
   2 -12   3       12.86       14.02      2.20 o 
   3 -12   3        5.62       12.41      3.60 o 
   4 -12   3       33.41       49.85     16.82 o 
  -2 -11   3       55.61       48.65      3.80 o 
  -1 -11   3       70.39       61.47     16.02 o 
   0 -11   3        0.60       15.82     10.81 o 
   1 -11   3      190.23      210.63     19.22 o 
   2 -11   3       84.87      110.52     14.42 o 
   3 -11   3       24.90       28.03     16.22 o 
   4 -11   3       18.02       29.43      8.21 o 
   5 -11   3        0.22        3.60      5.41 o 
  -3 -10   3       29.17       37.24      9.41 o 
  -2 -10   3      156.27      185.80     10.41 o 
  -1 -10   3       96.30      107.92      3.80 o 
   0 -10   3       11.03       12.61      2.80 o 
   1 -10   3       20.85       23.43      5.61 o 
   2 -10   3      277.77      270.83     11.41 o 
   3 -10   3       28.17       31.42      7.58 o 
   4 -10   3       80.62       84.69     14.42 o 
   5 -10   3       17.99       29.43     15.02 o 
  -3  -9   3       28.64       36.24     10.01 o 
  -2  -9   3      187.69      225.45     13.21 o 
  -1  -9   3      141.11      168.76      9.88 o 
   0  -9   3       13.72       22.54     11.82 o 
   1  -9   3      115.70      113.70      5.12 o 
   2  -9   3        2.03       11.94      3.20 o 
   3  -9   3      212.49      176.59     13.11 o 
   4  -9   3       45.58       34.84     19.62 o 
  -4  -8   3       11.10       13.21      7.35 o 
  -3  -8   3       15.23       15.26      2.39 o 
  -2  -8   3       32.09       23.04      2.35 o 
  -1  -8   3        5.87       10.01      1.00 o 
   0  -8   3      199.45      234.95     10.83 o 
   1  -8   3      458.95      435.50     15.62 o 
   2  -8   3      547.38      545.95      6.70 o 
   3  -8   3       80.70       75.26      9.51 o 
   4  -8   3       26.22       35.24     12.41 o 
   5  -8   3       47.68       46.45      4.20 o 
  -4  -7   3        1.36        4.87      2.60 o 
  -3  -7   3       16.67       19.04      6.91 o 
  -2  -7   3       57.21       54.04      6.33 o 
  -1  -7   3       34.48       28.61      5.01 o 
   0  -7   3      335.98      314.27      3.00 o 
   1  -7   3       80.10       96.58     12.01 o 
   2  -7   3       48.93       68.66     22.72 o 
   3  -7   3      161.12      151.28     16.72 o 
   4  -7   3        0.84        4.81      1.80 o 
   5  -7   3        2.27       15.62     15.22 o 
   6  -7   3       73.82       70.08      4.61 o 
  -5  -6   3       66.24       59.87      8.21 o 
  -4  -6   3        8.60       13.97      2.40 o 
  -3  -6   3      636.36      573.89      9.51 o 
  -2  -6   3      404.19      390.19      2.88 o 
  -1  -6   3      518.78      522.87      9.74 o 
   0  -6   3      859.90      853.20      8.37 o 
   1  -6   3       16.08       15.98      2.90 o 
   2  -6   3        2.56       13.48      7.04 o 
   3  -6   3      317.35      295.29     12.01 o 
   4  -6   3       20.63       17.42      4.40 o 
   5  -6   3       24.47       31.43      7.61 o 
   6  -6   3       41.22       51.46     14.62 o 
  -5  -5   3       21.59       23.63      5.81 o 
  -4  -5   3       26.07       24.14      4.80 o 
  -3  -5   3       58.49       48.27      3.70 o 
  -2  -5   3      456.54      477.44     10.81 o 
  -1  -5   3       82.31      125.23      8.71 o 
   0  -5   3     1026.00      992.92      6.91 o 
   1  -5   3     1059.64     1020.50     17.52 o 
   2  -5   3      433.12      442.19      9.49 o 
   3  -5   3      176.60      170.03      6.52 o 
   4  -5   3       30.82       21.22      1.00 o 
   5  -5   3       67.39       88.90     10.41 o 
   6  -5   3       40.84       34.64      1.00 o 
  -5  -4   3        8.47       17.02     10.61 o 
  -4  -4   3      159.09      171.04      6.27 o 
  -3  -4   3      340.61      333.91      9.33 o 
  -2  -4   3      609.32      589.80      8.66 o 
  -1  -4   3     1397.55     1372.42     10.81 o 
   0  -4   3       65.38       68.90     10.01 o 
   1  -4   3        2.23       10.88      6.51 o 
   2  -4   3     1251.71     1229.07      7.79 o 
   3  -4   3      175.29      188.81     14.22 o 
   4  -4   3       89.69       92.90     17.02 o 
   5  -4   3      299.57      294.32     13.82 o 
   6  -4   3        5.38       16.62     14.62 o 
  -6  -3   3       11.74       16.02     12.81 o 
  -5  -3   3        9.22       15.62      8.61 o 
  -4  -3   3      273.85      295.67      9.29 o 
  -3  -3   3      219.61      228.13      7.58 o 
  -2  -3   3       12.60       15.83      5.92 o 
  -1  -3   3      107.95      148.46      7.79 o 
   0  -3   3      116.50      126.81      1.38 o 
   1  -3   3      346.21      374.98      7.85 o 
   2  -3   3     1483.32     1432.28      4.22 o 
   3  -3   3       51.10       58.26      9.41 o 
   4  -3   3       20.03       27.23     18.82 o 
   5  -3   3       24.42       31.83      6.81 o 
   6  -3   3        2.84       12.61      6.81 o 
  -6  -2   3        3.27       10.01      3.20 o 
  -5  -2   3        9.94       17.51      8.78 o 
  -4  -2   3      126.90      141.34      5.61 o 
  -3  -2   3      813.74      795.37     10.53 o 
  -2  -2   3     1023.86     1041.10     10.35 o 
  -1  -2   3      958.73      937.81     12.23 o 
   0  -2   3       63.37       65.02      2.40 o 
   1  -2   3       54.27       65.55      4.32 o 
   2  -2   3     2328.43     2364.99     10.01 o 
   3  -2   3       80.98       75.28      1.00 o 
   4  -2   3      327.82      345.38     10.21 o 
   5  -2   3      114.39      111.32     12.81 o 
   6  -2   3        7.92       15.62      4.81 o 
  -6  -1   3        0.38       24.03     13.82 o 
  -5  -1   3       23.67       28.80      9.12 o 
  -4  -1   3      198.18      207.03      7.81 o 
  -3  -1   3      911.51      897.81     15.22 o 
  -2  -1   3      149.95      168.51     19.92 o 
  -1  -1   3      704.51      732.60     14.62 o 
   0  -1   3     3748.61     3740.86      3.99 o 
   1  -1   3      134.40      169.04      8.16 o 
   2  -1   3      583.96      590.65     16.82 o 
   3  -1   3      244.75      246.47      1.20 o 
   4  -1   3        6.65        5.41      0.20 o 
   5  -1   3       43.59       35.64      1.60 o 
   6  -1   3        0.22        3.00     10.01 o 
  -5   0   3      274.36      247.47      8.21 o 
  -4   0   3      144.25      115.17     29.03 o 
  -3   0   3      171.89      185.02      7.36 o 
  -2   0   3      688.71      691.18      9.71 o 
  -1   0   3      512.42      532.38     16.42 o 
   0   0   3    10165.57    10104.74     41.04 o 
   1   0   3     8469.22     8365.08     86.10 o 
   2   0   3     2458.56     2563.41     15.82 o 
   3   0   3      200.73      228.45     11.41 o 
   4   0   3       43.23       47.45      8.61 o 
   5   0   3       17.67       29.63     13.61 o 
  -6   1   3       34.14       35.24      4.20 o 
  -5   1   3        1.54        8.81      2.60 o 
  -4   1   3       35.79       36.04      8.41 o 
  -3   1   3       13.05       14.70      2.76 o 
  -2   1   3     3104.88     3141.16     59.06 o 
  -1   1   3      300.18      305.58      3.52 o 
   0   1   3      134.36      134.06      2.83 o 
   1   1   3      974.54     1008.76      9.64 o 
   2   1   3        3.63        5.01      0.80 o 
   3   1   3       68.24       64.47     18.62 o 
   4   1   3      162.84      197.22     10.21 o 
   5   1   3        5.79       16.22     15.82 o 
  -5   2   3       88.82       90.10     12.01 o 
  -4   2   3       63.01      110.52      8.81 o 
  -3   2   3      136.27      151.57     15.22 o 
  -2   2   3     2146.82     2137.25     28.23 o 
  -1   2   3     2381.23     2501.22     36.27 o 
   0   2   3      411.61      430.14     17.63 o 
   1   2   3     1186.48     1211.38     10.01 o 
   2   2   3      162.10      177.19      5.41 o 
   3   2   3        0.93        9.01     15.42 o 
   4   2   3      192.76      248.47     16.22 o 
   5   2   3       81.21       74.48     18.62 o 
  -5   3   3        0.49       19.22     19.62 o 
  -4   3   3        4.95       20.42      5.41 o 
  -3   3   3        5.71       26.83     19.02 o 
  -2   3   3       20.61       25.37      3.40 o 
  -1   3   3      412.62      448.40      7.95 o 
   0   3   3      210.97      260.56     10.19 o 
   1   3   3      418.67      454.39      9.93 o 
   2   3   3       47.89       42.45     19.62 o 
   3   3   3        6.54       16.22     16.02 o 
   4   3   3       33.60       38.64      2.60 o 
   5   3   3       27.65       33.64      5.81 o 
  -5   4   3      210.93      178.00      1.40 o 
  -4   4   3       47.24       47.25      6.41 o 
  -3   4   3     1433.12     1320.05     14.62 o 
  -2   4   3      286.15      298.74      7.22 o 
  -1   4   3      336.61      366.97      9.07 o 
   0   4   3      201.76      200.82      7.81 o 
   1   4   3      634.32      646.06      8.70 o 
   2   4   3      179.14      182.80      5.81 o 
   3   4   3       63.89       51.86      2.00 o 
   4   4   3       46.52       41.45      1.00 o 
   5   4   3       69.00       59.06      5.81 o 
  -6   5   3        0.39        5.41      4.00 o 
  -5   5   3       26.84       19.42      2.60 o 
  -4   5   3      351.39      349.98      6.01 o 
  -3   5   3      297.56      313.81      6.47 o 
  -2   5   3      822.34      783.62      8.32 o 
  -1   5   3      202.97      240.60      7.33 o 
   0   5   3      395.15      358.44     35.24 o 
   1   5   3      740.99      680.95      2.80 o 
   2   5   3      231.47      215.84      2.40 o 
   3   5   3       79.12       68.07      0.60 o 
   4   5   3       17.46       14.82     14.02 o 
  -6   6   3        9.61       16.02      6.41 o 
  -5   6   3        0.84        7.81     12.21 o 
  -4   6   3      457.48      469.31      9.88 o 
  -3   6   3      514.63      487.05     28.03 o 
  -2   6   3      651.50      614.02      6.10 o 
  -1   6   3      243.71      264.30      4.76 o 
   0   6   3      213.97      215.65     12.71 o 
   1   6   3       97.19      108.72     16.82 o 
   2   6   3      430.38      431.07     15.62 o 
   3   6   3      178.06      193.81      5.41 o 
   4   6   3       58.82       58.86      7.21 o 
  -6   7   3       10.68       23.03     11.21 o 
  -5   7   3       13.42       15.42     14.82 o 
  -4   7   3       87.63       97.61     11.41 o 
  -3   7   3      251.88      246.61     17.22 o 
  -2   7   3      199.29      207.05     10.05 o 
  -1   7   3        5.43       23.58      5.90 o 
   0   7   3       17.77       20.34      3.82 o 
   1   7   3      400.92      394.83     13.61 o 
   2   7   3        2.61        5.41     10.61 o 
   3   7   3       67.19       63.67      4.81 o 
  -5   8   3       42.41       37.44      3.20 o 
  -4   8   3       16.97       22.15      2.15 o 
  -3   8   3       19.44       23.43      5.51 o 
  -2   8   3        1.61       11.40      3.53 o 
  -1   8   3        7.28        6.35      2.40 o 
   0   8   3      136.41      161.87      6.65 o 
   1   8   3      368.22      338.97      0.80 o 
   2   8   3      113.81      114.13     16.62 o 
   3   8   3        7.64       12.01     17.02 o 
  -6   9   3       29.85       42.25     14.62 o 
  -5   9   3       17.21       23.23      7.81 o 
  -4   9   3        4.57        6.61      7.61 o 
  -3   9   3      299.97      251.57     20.92 o 
  -2   9   3       55.12       50.36      5.07 o 
  -1   9   3       99.93      115.04      8.91 o 
   0   9   3      110.75      115.16     11.77 o 
   1   9   3       53.60       46.45     19.22 o 
   2   9   3        6.20        9.21     12.41 o 
  -5  10   3        8.78       16.62      6.61 o 
  -4  10   3        5.71       23.83     16.02 o 
  -3  10   3      196.99      178.49      8.92 o 
  -2  10   3      179.06      177.56      3.96 o 
  -1  10   3       62.13       59.10      3.60 o 
   0  10   3      222.27      254.08     14.22 o 
   1  10   3        8.39       14.62      8.81 o 
   2  10   3       18.42       24.43      8.41 o 
  -5  11   3        4.49       15.02     10.21 o 
  -4  11   3       27.38       24.03      1.80 o 
  -3  11   3       23.85       25.63      9.21 o 
  -2  11   3       30.17       28.69      7.11 o 
  -1  11   3       42.66       37.55      3.60 o 
   0  11   3      182.07      171.79      5.61 o 
   1  11   3       34.04       29.43      2.80 o 
  -4  12   3       25.08       24.63      5.01 o 
  -3  12   3       28.93       23.03      2.40 o 
  -2  12   3        0.24        2.40      0.40 o 
  -1  12   3       78.50       70.14      9.71 o 
   0  12   3       27.16       25.23      6.01 o 
  -3  13   3       24.59       26.03     11.41 o 
  -2  13   3        6.03       12.21      9.81 o 
  -1  13   3       12.13       25.03      8.41 o 
  -1 -13   4       18.88       23.43      5.21 o 
   0 -13   4        4.22        4.20      0.40 o 
   1 -13   4        0.82        9.81     17.82 o 
   2 -13   4       20.62       38.64     14.62 o 
   3 -13   4        0.75        5.81      2.00 o 
  -2 -12   4       19.47       32.44     18.82 o 
  -1 -12   4       12.19       22.02     13.61 o 
   0 -12   4        1.66        9.81     13.41 o 
   1 -12   4       14.18       24.83     11.61 o 
   2 -12   4       17.59       22.83      7.41 o 
   3 -12   4       35.81       48.45     12.81 o 
   4 -12   4        0.19        3.80      3.80 o 
  -2 -11   4        7.93       18.22      6.81 o 
  -1 -11   4        6.78       17.62     16.42 o 
   0 -11   4       63.41       52.46     13.82 o 
   1 -11   4      141.18      141.96      6.61 o 
   2 -11   4      228.87      250.27     12.01 o 
   3 -11   4      144.80      154.57     12.81 o 
   4 -11   4        3.42       15.42     13.41 o 
  -2 -10   4      153.42      165.58     17.82 o 
  -1 -10   4       24.77       19.02      0.20 o 
   0 -10   4       65.15       90.53     13.01 o 
   1 -10   4       27.37       31.61      8.29 o 
   2 -10   4       11.36       19.58      4.20 o 
   3 -10   4      171.43      183.57      7.41 o 
   4 -10   4       12.11       13.41      2.00 o 
  -3  -9   4       57.32       41.48      5.21 o 
  -2  -9   4      227.78      206.87     22.42 o 
  -1  -9   4      321.69      299.46      7.81 o 
   0  -9   4      222.19      251.96      9.81 o 
   1  -9   4      238.76      213.11      3.50 o 
   2  -9   4       23.89       21.39      6.50 o 
   3  -9   4       84.77       95.89     12.31 o 
   4  -9   4      185.70      146.56      0.20 o 
   5  -9   4       13.69        9.21      0.40 o 
  -4  -8   4       10.09       19.42     17.82 o 
  -3  -8   4       19.71       31.41      2.55 o 
  -2  -8   4        0.61        3.23      1.20 o 
  -1  -8   4        1.96       17.61     13.65 o 
   0  -8   4      118.72      123.73      5.23 o 
   1  -8   4        1.35        7.38      6.81 o 
   2  -8   4      191.30      168.05     19.62 o 
   3  -8   4       43.33       50.92     10.00 o 
   4  -8   4        0.29       13.21     19.22 o 
   5  -8   4        0.42       22.22     11.41 o 
  -4  -7   4       34.60       35.24      5.61 o 
  -3  -7   4      342.43      344.02     16.22 o 
  -2  -7   4      117.13      159.96     14.22 o 
  -1  -7   4      898.96      818.15      8.51 o 
   0  -7   4      279.12      263.92      5.22 o 
   1  -7   4        6.38       15.43      8.85 o 
   2  -7   4      121.70      111.63     14.22 o 
   3  -7   4      163.45      133.79     18.32 o 
   4  -7   4        3.91       18.42     18.02 o 
   5  -7   4       69.82       76.28     17.82 o 
  -5  -6   4        4.77       11.01     12.41 o 
  -4  -6   4        4.06        1.60      0.20 o 
  -3  -6   4       20.95       17.77      4.00 o 
  -2  -6   4      255.01      244.92      8.51 o 
  -1  -6   4      509.83      494.88     12.61 o 
   0  -6   4      349.56      298.36      3.38 o 
   1  -6   4      211.58      225.40      1.63 o 
   2  -6   4       47.39       51.90      8.31 o 
   3  -6   4      139.99      119.53      4.30 o 
   4  -6   4       12.36       10.41      5.01 o 
   5  -6   4      202.60      238.26     11.61 o 
  -5  -5   4       28.88       30.03     14.42 o 
  -4  -5   4      210.83      207.03      5.81 o 
  -3  -5   4      543.70      510.71     14.82 o 
  -2  -5   4      241.30      238.94      8.61 o 
  -1  -5   4     1067.11     1006.08     10.06 o 
   0  -5   4       34.93       44.60     11.74 o 
   1  -5   4      100.63      127.98      4.93 o 
   2  -5   4     1658.02     1566.92     12.11 o 
   3  -5   4      370.86      354.81      8.51 o 
   4  -5   4       53.67       54.46      8.01 o 
   5  -5   4       62.63       58.46      7.61 o 
  -5  -4   4       24.85       19.82      1.40 o 
  -4  -4   4       26.07       38.24     11.41 o 
  -3  -4   4      161.68      152.21     10.18 o 
  -2  -4   4      243.61      245.27     11.82 o 
  -1  -4   4      456.36      431.10     15.92 o 
   0  -4   4      112.30      127.38     12.11 o 
   1  -4   4      357.68      350.67      7.64 o 
   2  -4   4      477.15      435.28     15.82 o 
   3  -4   4      322.55      335.53      9.71 o 
   4  -4   4       22.74       21.22     18.02 o 
   5  -4   4       17.40       27.63     14.82 o 
  -6  -3   4       36.15       31.23      2.20 o 
  -5  -3   4      110.35       83.09      1.20 o 
  -4  -3   4       76.04       75.39      9.57 o 
  -3  -3   4        5.85       20.41      7.10 o 
  -2  -3   4      217.96      260.18      9.45 o 
  -1  -3   4       25.34       22.24      6.21 o 
   0  -3   4      111.87      124.59      4.46 o 
   1  -3   4     1035.17      989.12     25.47 o 
   2  -3   4     1605.02     1489.45     17.22 o 
   3  -3   4       53.13       59.67      4.20 o 
   4  -3   4      188.45      243.47     19.42 o 
   5  -3   4       15.92       23.23      6.21 o 
  -6  -2   4        2.63        9.21      4.40 o 
  -5  -2   4       81.66       79.49      5.01 o 
  -4  -2   4      178.29      165.32      7.22 o 
  -3  -2   4       29.22       35.71      5.28 o 
  -2  -2   4      780.22      766.19      5.87 o 
  -1  -2   4      649.28      675.39      6.40 o 
   0  -2   4      233.63      249.38     10.05 o 
   1  -2   4      390.12      391.69      8.20 o 
   2  -2   4      285.95      276.40      6.80 o 
   3  -2   4        4.23       23.23     14.42 o 
   4  -2   4       11.17       19.62      6.61 o 
   5  -2   4       42.69       47.25     11.01 o 
  -6  -1   4       49.13       52.26     15.62 o 
  -5  -1   4       41.67       43.25      9.01 o 
  -4  -1   4       46.50       45.97      9.38 o 
  -3  -1   4       52.88       46.22      3.34 o 
  -2  -1   4     1352.59     1298.22      5.41 o 
  -1  -1   4     3604.87     3749.92     11.81 o 
   0  -1   4      296.84      286.51     13.17 o 
   1  -1   4      461.99      445.29      2.78 o 
   2  -1   4      194.25      218.36     11.26 o 
   3  -1   4       99.86      104.11     16.42 o 
   4  -1   4      121.39      123.74     10.41 o 
   5  -1   4       35.96       48.25     15.82 o 
  -6   0   4       67.20       67.47     13.01 o 
  -5   0   4      230.59      213.83      7.61 o 
  -4   0   4      219.12      231.00      6.81 o 
  -3   0   4        1.09       18.24      5.21 o 
  -2   0   4      346.92      334.19      6.16 o 
  -1   0   4      165.42      184.00     19.02 o 
   0   0   4     1157.52     1166.74      6.50 o 
   1   0   4     2933.16     2861.16     61.82 o 
   2   0   4     1099.36     1126.44     15.82 o 
   3   0   4      139.39      128.14      3.40 o 
   4   0   4       19.45       27.23     11.61 o 
   5   0   4       15.07       26.83      7.41 o 
  -6   1   4        4.03       12.21      6.61 o 
  -5   1   4        8.63       29.43     16.42 o 
  -4   1   4        0.67       12.28     10.46 o 
  -3   1   4     1031.80      966.08     10.15 o 
  -2   1   4     1126.87     1098.86     15.52 o 
  -1   1   4     5797.83     5748.88     57.49 o 
   0   1   4       61.19       73.55      6.68 o 
   1   1   4      289.26      293.06      4.76 o 
   2   1   4       86.17      104.11      8.81 o 
   3   1   4       99.21       95.91     10.81 o 
   4   1   4       64.84       61.27      4.61 o 
   5   1   4       63.78       62.67     19.02 o 
  -6   2   4        0.80        6.21      4.20 o 
  -5   2   4       38.81       46.45      2.80 o 
  -4   2   4       12.20       13.49      4.16 o 
  -3   2   4      749.22      711.54     21.52 o 
  -2   2   4     2102.32     2068.11     14.52 o 
  -1   2   4        2.56        4.79      7.26 o 
   0   2   4       52.44       56.33      3.81 o 
   1   2   4       44.13       53.55      3.89 o 
   2   2   4      183.05      184.00      9.01 o 
   3   2   4      359.27      379.42     12.61 o 
   4   2   4       70.35       65.87      4.20 o 
   5   2   4       35.53       45.45     10.41 o 
  -6   3   4       62.81       50.66      4.61 o 
  -5   3   4      101.83       89.50      6.81 o 
  -4   3   4       25.04       26.72      7.11 o 
  -3   3   4      192.35      178.50     13.41 o 
  -2   3   4      694.14      686.51      5.20 o 
  -1   3   4       38.88       40.05      4.67 o 
   0   3   4       32.88       32.39      6.05 o 
   1   3   4      476.31      463.94      7.31 o 
   2   3   4      102.97       96.11     18.42 o 
   3   3   4       95.51       86.90      8.01 o 
   4   3   4       77.18       63.67      0.80 o 
   5   3   4        7.52       26.83     12.81 o 
  -6   4   4        2.57       12.01     15.02 o 
  -5   4   4       29.77       38.64     10.52 o 
  -4   4   4       80.39       91.39      6.26 o 
  -3   4   4      167.01      179.89     10.91 o 
  -2   4   4     2035.23     2101.86      9.77 o 
  -1   4   4       25.90       29.03      4.07 o 
   0   4   4        5.49       27.68     11.17 o 
   1   4   4      475.64      495.46      9.33 o 
   2   4   4      245.52      240.26      6.41 o 
   3   4   4      100.56       91.10      0.40 o 
   4   4   4       22.26       29.23     16.82 o 
  -6   5   4       83.18       78.49     12.41 o 
  -5   5   4      175.37      213.63     15.82 o 
  -4   5   4      167.44      147.48      3.70 o 
  -3   5   4      213.84      239.52      9.42 o 
  -2   5   4      295.34      265.20      3.80 o 
  -1   5   4      193.38      185.29     17.72 o 
   0   5   4      444.11      437.36      4.91 o 
   1   5   4      989.49      994.67     21.32 o 
   2   5   4      518.21      512.36     14.42 o 
   3   5   4       99.94      119.53     14.82 o 
   4   5   4       55.87       52.06      3.60 o 
  -5   6   4       54.65       56.06     18.02 o 
  -4   6   4       11.75       19.65      3.54 o 
  -3   6   4      193.34      222.13     10.01 o 
  -2   6   4      207.17      222.97      6.61 o 
  -1   6   4      133.19      149.29      7.95 o 
   0   6   4       40.45       39.31      9.31 o 
   1   6   4      156.64      172.17     15.72 o 
   2   6   4        6.77       28.23     18.82 o 
   3   6   4       46.79       50.26     12.41 o 
   4   6   4        8.94        8.41      4.00 o 
  -5   7   4       45.09       45.81      7.70 o 
  -4   7   4        9.10       20.23      5.83 o 
  -3   7   4      137.17      118.47     19.72 o 
  -2   7   4       59.71       49.95      6.30 o 
  -1   7   4      235.06      230.86      8.04 o 
   0   7   4      397.34      388.16      6.31 o 
   1   7   4      248.14      226.45      5.41 o 
   2   7   4      216.52      220.44     16.22 o 
   3   7   4       31.51       47.65     19.22 o 
  -5   8   4        6.54       21.42     13.82 o 
  -4   8   4        2.07       20.29      7.24 o 
  -3   8   4       19.68       26.86      4.71 o 
  -2   8   4       24.68       33.48      7.50 o 
  -1   8   4       12.87       15.56      4.44 o 
   0   8   4      424.32      397.83      2.80 o 
   1   8   4        1.75        5.81     15.42 o 
   2   8   4       23.04       30.23     11.01 o 
   3   8   4        7.52        8.01      7.61 o 
  -5   9   4        0.26        6.61      6.21 o 
  -4   9   4       45.30       44.93      8.18 o 
  -3   9   4      637.30      603.26     15.02 o 
  -2   9   4      195.05      215.28      9.52 o 
  -1   9   4       98.60      101.79     13.61 o 
   0   9   4      151.93      163.47     11.32 o 
   1   9   4       67.98       53.66     14.62 o 
   2   9   4       30.42       38.64      9.61 o 
  -5  10   4        9.81       15.22      2.00 o 
  -4  10   4       38.57       32.24      5.01 o 
  -3  10   4       79.15       78.50      4.91 o 
  -2  10   4      100.28       99.96     12.01 o 
  -1  10   4       40.83       47.85      9.44 o 
   0  10   4        5.02       12.49      5.95 o 
   1  10   4       26.68       23.63      7.21 o 
  -5  11   4        0.79        8.01     19.62 o 
  -4  11   4       67.86       65.07      4.81 o 
  -3  11   4      104.20      109.54      8.61 o 
  -2  11   4        3.09       21.82     13.52 o 
  -1  11   4       99.65      122.97     12.40 o 
   0  11   4        0.61       11.21     10.01 o 
   1  11   4       49.85       37.84      2.00 o 
  -4  12   4       18.14       39.24     19.22 o 
  -3  12   4       11.60       16.82      8.61 o 
  -2  12   4       14.15       20.44      6.73 o 
  -1  12   4        5.91        5.78      4.18 o 
   0  12   4        3.34       21.42     16.42 o 
  -1 -13   5       13.64       14.62      9.21 o 
   0 -13   5        7.62       17.42     13.41 o 
   1 -13   5       10.39       18.02     10.01 o 
   2 -13   5        0.76        6.41      2.40 o 
   3 -13   5       12.15       11.41      0.60 o 
  -1 -12   5       24.60       34.64     12.01 o 
   0 -12   5       47.97       49.05     18.22 o 
   1 -12   5       23.65       16.22      2.60 o 
   2 -12   5        1.69        8.21     12.21 o 
   3 -12   5        9.06        9.61     18.62 o 
   4 -12   5       17.77       27.03     18.02 o 
  -1 -11   5        0.53       16.22      9.21 o 
   0 -11   5      130.40      171.79     15.22 o 
   1 -11   5       44.98       48.68      6.74 o 
   2 -11   5       65.05       51.86      1.00 o 
   3 -11   5       30.90       34.29     10.26 o 
   4 -11   5       14.55       12.16      3.10 o 
  -2 -10   5       26.80       39.75      9.73 o 
  -1 -10   5      267.09      244.04      7.91 o 
   0 -10   5      208.32      191.35     19.22 o 
   1 -10   5      104.13      134.95     20.72 o 
   2 -10   5        1.78        9.32      4.00 o 
   3 -10   5        8.76        9.11      4.91 o 
   4 -10   5        4.98        3.84      1.69 o 
  -4  -9   5        3.25       22.62     18.02 o 
  -3  -9   5       65.74       58.86     14.82 o 
  -2  -9   5       30.25       28.67      9.21 o 
  -1  -9   5      207.53      216.20     12.31 o 
   0  -9   5      370.45      333.14      9.26 o 
   1  -9   5       12.41       28.98      7.55 o 
   2  -9   5       82.88       65.66      4.63 o 
   3  -9   5       50.15       48.09      9.40 o 
   4  -9   5       22.76       24.23      4.56 o 
   5  -9   5      124.20      106.12      9.61 o 
  -4  -8   5       42.46       53.66     14.22 o 
  -3  -8   5      134.96      167.78     19.82 o 
  -2  -8   5        6.68       15.07      4.61 o 
  -1  -8   5        2.39       14.84      3.48 o 
   0  -8   5       10.46       11.07      3.90 o 
   1  -8   5       51.86       43.37      7.47 o 
   2  -8   5      131.73      110.32      4.36 o 
   3  -8   5      232.48      235.99      7.08 o 
   4  -8   5       33.92       39.64      3.00 o 
   5  -8   5        0.99        6.81      1.00 o 
  -4  -7   5        3.53       17.62      8.61 o 
  -3  -7   5       39.93       28.43      1.40 o 
  -2  -7   5      295.18      273.00     19.52 o 
  -1  -7   5      186.36      185.86      6.78 o 
   0  -7   5       76.38      103.28      8.74 o 
   1  -7   5        2.09       11.64      3.44 o 
   2  -7   5      296.35      255.18      2.63 o 
   3  -7   5      191.68      175.60      5.81 o 
   4  -7   5       81.71       79.29      7.61 o 
   5  -7   5        6.56        8.01      9.21 o 
  -5  -6   5       11.22       18.42     14.02 o 
  -4  -6   5      229.45      214.64      4.81 o 
  -3  -6   5        1.97       14.62     10.41 o 
  -2  -6   5      261.70      287.30      7.27 o 
  -1  -6   5      459.48      417.99     11.51 o 
   0  -6   5        4.95        6.28      1.99 o 
   1  -6   5        1.42        8.02      4.30 o 
   2  -6   5      214.32      190.51     16.12 o 
   3  -6   5       33.38       24.50      1.00 o 
   4  -6   5      132.90      149.36     17.22 o 
   5  -6   5        1.83       17.02     18.02 o 
  -5  -5   5       64.40       51.86      1.60 o 
  -4  -5   5      123.36      118.53     12.01 o 
  -3  -5   5       98.74      120.33      6.81 o 
  -2  -5   5      187.27      161.94      5.36 o 
  -1  -5   5     1718.73     1696.69      9.41 o 
   0  -5   5      102.78      147.76      9.28 o 
   1  -5   5      362.80      348.81      7.91 o 
   2  -5   5      590.63      573.14      7.71 o 
   3  -5   5      218.68      206.11      5.52 o 
   4  -5   5      114.20      101.71      0.60 o 
   5  -5   5       12.77       14.42      7.01 o 
  -5  -4   5       35.84       29.23      0.60 o 
  -4  -4   5      138.22      188.61     16.62 o 
  -3  -4   5        0.71        3.83      2.30 o 
  -2  -4   5       90.29      148.90     12.34 o 
  -1  -4   5      854.59      810.59     11.61 o 
   0  -4   5      102.39      111.83     12.11 o 
   1  -4   5      748.55      710.71      9.31 o 
   2  -4   5      470.40      443.00      9.76 o 
   3  -4   5      152.93      153.96      6.41 o 
   4  -4   5      164.83      164.58      8.21 o 
   5  -4   5       23.98       35.64     12.81 o 
  -6  -3   5       12.04       14.42      3.20 o 
  -5  -3   5      109.24      103.91      0.80 o 
  -4  -3   5       33.54       28.23      4.00 o 
  -3  -3   5        2.62       17.11      4.91 o 
  -2  -3   5        4.59       20.30      6.00 o 
  -1  -3   5      449.99      441.01     14.02 o 
   0  -3   5      647.34      599.86     25.13 o 
   1  -3   5       70.75       63.23      6.38 o 
   2  -3   5      132.00      136.55     16.62 o 
   3  -3   5       13.69       20.62      9.84 o 
   4  -3   5        3.83        7.41     12.41 o 
   5  -3   5       30.97       28.63      4.81 o 
  -6  -2   5       18.62       27.63     13.61 o 
  -5  -2   5        4.63       11.21     11.41 o 
  -4  -2   5        0.70        3.20      0.20 o 
  -3  -2   5      245.27      253.30     17.72 o 
  -2  -2   5     1154.69     1117.14      6.61 o 
  -1  -2   5     1410.70     1370.71      5.13 o 
   0  -2   5     1096.49     1094.15     11.34 o 
   1  -2   5      292.50      280.61     23.43 o 
   2  -2   5        4.93        9.36      6.25 o 
   3  -2   5      266.20      306.74     17.42 o 
   4  -2   5       45.03       43.05      3.20 o 
   5  -2   5       16.10       17.82      6.61 o 
  -6  -1   5       22.69       40.44     19.42 o 
  -5  -1   5       43.91       53.46     18.02 o 
  -4  -1   5       16.52       23.63     17.62 o 
  -3  -1   5        3.70       31.03     11.54 o 
  -2  -1   5     1476.22     1430.77      7.81 o 
  -1  -1   5       37.92       37.44      0.80 o 
   0  -1   5      723.09      717.32      5.59 o 
   1  -1   5        8.11       16.84      4.05 o 
   2  -1   5        3.03       21.87      5.65 o 
   3  -1   5       35.26       41.85     18.82 o 
   4  -1   5      194.15      197.02     11.01 o 
   5  -1   5       16.50       28.63     14.42 o 
  -6   0   5       53.83       57.26      6.81 o 
  -5   0   5      206.62      238.46     14.42 o 
  -4   0   5      394.10      377.01      7.61 o 
  -3   0   5      327.13      335.09     11.11 o 
  -2   0   5     1349.37     1291.02      7.81 o 
  -1   0   5     1906.47     1931.89     17.92 o 
   0   0   5       42.27       53.40      3.65 o 
   1   0   5     2380.03     2382.76     28.33 o 
   2   0   5      835.00      761.87      3.85 o 
   3   0   5      370.64      345.98      1.20 o 
   4   0   5       55.68       52.26      3.40 o 
   5   0   5        9.76       20.22      7.01 o 
  -6   1   5        1.80        2.60      0.40 o 
  -5   1   5        7.47       24.23     13.41 o 
  -4   1   5       30.19       44.45     17.42 o 
  -3   1   5       71.52       83.65     11.32 o 
  -2   1   5      593.44      594.77      5.30 o 
  -1   1   5      386.81      363.79     12.56 o 
   0   1   5       20.49       27.47      4.80 o 
   1   1   5       78.18      106.37     12.57 o 
   2   1   5      645.80      645.51      9.61 o 
   3   1   5      227.39      242.47     13.41 o 
   4   1   5       39.30       42.85      9.01 o 
   5   1   5       23.91       40.84     17.22 o 
  -6   2   5       31.78       33.44     11.61 o 
  -5   2   5       66.04       57.86     12.41 o 
  -4   2   5       71.38       72.08      9.81 o 
  -3   2   5      118.45      105.11      8.90 o 
  -2   2   5     1220.33     1167.88      6.01 o 
  -1   2   5      450.07      416.60      5.70 o 
   0   2   5        2.56       11.79      3.73 o 
   1   2   5        8.92       26.67      5.73 o 
   2   2   5      123.17      186.80     19.42 o 
   3   2   5      208.46      246.27     14.82 o 
   4   2   5       94.05       93.90     13.82 o 
  -6   3   5        0.60        7.21      9.41 o 
  -5   3   5      296.59      325.56     19.22 o 
  -4   3   5       69.30       60.73      3.50 o 
  -3   3   5       73.80       72.58      5.53 o 
  -2   3   5       11.39       20.54      7.10 o 
  -1   3   5        1.38       10.95      2.94 o 
   0   3   5       73.34      119.64      8.47 o 
   1   3   5      233.54      218.75      6.51 o 
   2   3   5      474.91      512.16     17.62 o 
   3   3   5      109.89      106.52     10.41 o 
   4   3   5        0.45        6.01     10.01 o 
  -6   4   5      151.62      167.18      8.01 o 
  -5   4   5       47.42       58.06     16.02 o 
  -4   4   5       33.26       39.91      6.93 o 
  -3   4   5       49.63       60.80      6.10 o 
  -2   4   5      130.21      133.54      8.21 o 
  -1   4   5      175.05      191.46     12.73 o 
   0   4   5      761.23      718.34      2.40 o 
   1   4   5      214.94      244.65     18.42 o 
   2   4   5      131.74      148.76     12.41 o 
   3   4   5      190.63      170.59      0.20 o 
   4   4   5       16.05       20.42      7.81 o 
  -6   5   5       72.14       67.27      6.41 o 
  -5   5   5      135.87      115.53     19.02 o 
  -4   5   5        2.10       12.35      4.13 o 
  -3   5   5      472.37      450.27      6.53 o 
  -2   5   5      447.31      402.60      6.21 o 
  -1   5   5       13.18       13.40      5.56 o 
   0   5   5      573.11      566.70     10.31 o 
   1   5   5      303.13      307.79     11.83 o 
   2   5   5       64.15       71.08     12.61 o 
   3   5   5      109.26      115.13     18.82 o 
   4   5   5       15.37       15.42     16.62 o 
  -6   6   5       19.50       27.83      8.21 o 
  -5   6   5        1.36        6.01      2.40 o 
  -4   6   5        3.58       18.24      6.68 o 
  -3   6   5      111.86      116.03     12.41 o 
  -2   6   5      413.80      360.88     25.13 o 
  -1   6   5      547.88      536.26      1.68 o 
   0   6   5      205.84      194.97      7.41 o 
   1   6   5      157.00      139.99     27.43 o 
   2   6   5       41.49       52.46     18.02 o 
   3   6   5       38.95       38.44      4.20 o 
  -5   7   5        7.09       24.63      7.21 o 
  -4   7   5        0.40       16.89      5.37 o 
  -3   7   5      197.21      184.30      9.32 o 
  -2   7   5      237.21      239.72      6.70 o 
  -1   7   5      144.31      152.22      6.41 o 
   0   7   5       56.12       68.81     11.07 o 
   1   7   5       14.94       22.83      1.40 o 
   2   7   5      135.73      181.80     14.02 o 
   3   7   5       40.04       47.25      9.21 o 
  -5   8   5        9.20       30.63     15.82 o 
  -4   8   5       26.27       26.47      2.80 o 
  -3   8   5       42.53       36.34      1.00 o 
  -2   8   5        4.58       18.96     11.68 o 
  -1   8   5      103.72      135.74     12.73 o 
   0   8   5        5.06       13.81     11.46 o 
   1   8   5       71.89       69.28     19.02 o 
   2   8   5       54.73       46.65      5.41 o 
  -4   9   5       57.24       51.90      2.88 o 
  -3   9   5       99.14      148.50     10.96 o 
  -2   9   5      228.63      266.06     12.26 o 
  -1   9   5      223.17      174.54     43.15 o 
   0   9   5        2.65       10.71      3.53 o 
   1   9   5        6.40       29.23     19.42 o 
   2   9   5      123.73      157.97     10.41 o 
  -4  10   5      123.19      115.25     18.82 o 
  -3  10   5       42.80       55.13     11.14 o 
  -2  10   5       47.16       54.11      8.97 o 
  -1  10   5       73.95       73.48      5.20 o 
   0  10   5        1.57       12.43      9.55 o 
   1  10   5       13.90       25.03     10.01 o 
  -4  11   5        5.05       19.82      7.41 o 
  -3  11   5        2.69        7.49      8.00 o 
  -2  11   5       10.59       12.57      6.41 o 
  -1  11   5       19.28       22.12      3.26 o 
   0  11   5       50.80       44.65      7.61 o 
  -3  12   5        0.40        3.00     17.82 o 
  -2  12   5       25.90       23.19      3.40 o 
  -1  12   5        0.42        6.99      5.79 o 
   0 -13   6       10.28       21.62     12.81 o 
   1 -13   6       19.87       23.03      9.01 o 
   2 -13   6        1.60       20.82     14.82 o 
   0 -12   6       15.25       19.82     11.61 o 
   1 -12   6       10.56       13.01      3.80 o 
   2 -12   6       11.62        8.21      7.41 o 
   3 -12   6        3.88       12.21      4.61 o 
  -1 -11   6       42.81       36.82      3.57 o 
   0 -11   6        2.86        2.21      3.50 o 
   1 -11   6       23.55       41.03     13.29 o 
   2 -11   6       42.15       40.44      6.61 o 
   3 -11   6      164.15      189.45      8.89 o 
   4 -11   6        6.16       20.22      7.11 o 
  -3 -10   6       24.65       33.64     10.41 o 
  -2 -10   6       35.29       30.83      3.00 o 
  -1 -10   6      158.55      170.74      8.20 o 
   0 -10   6      130.47      140.30      8.55 o 
   1 -10   6       25.46       32.13      1.62 o 
   2 -10   6       78.58      117.86     13.72 o 
   3 -10   6       27.96       22.68      2.00 o 
   4 -10   6       39.80       50.70     10.91 o 
  -4  -9   6       31.63       34.84      7.41 o 
  -3  -9   6        3.76       11.01      3.40 o 
  -2  -9   6      132.37      144.96     13.41 o 
  -1  -9   6      232.75      247.39      6.87 o 
   0  -9   6      362.08      347.89      7.96 o 
   1  -9   6        6.60       24.72     12.28 o 
   2  -9   6        1.11       12.22      2.33 o 
   3  -9   6       33.43       32.45      5.07 o 
   4  -9   6       60.28       55.44      7.61 o 
  -4  -8   6       73.23       69.48     13.01 o 
  -3  -8   6       29.57       43.25     19.82 o 
  -2  -8   6        6.46       19.02     12.41 o 
  -1  -8   6       28.10       34.49     12.86 o 
   0  -8   6        0.71        6.11      2.10 o 
   1  -8   6      156.77      155.58     32.64 o 
   2  -8   6      164.70      185.58     10.82 o 
   3  -8   6       83.49       69.70      4.81 o 
   4  -8   6       72.23       57.26      3.96 o 
   5  -8   6        2.13       18.62     11.01 o 
  -4  -7   6       90.52       70.48     13.61 o 
  -3  -7   6        3.52        9.21      2.60 o 
  -2  -7   6        0.93        9.41     19.22 o 
  -1  -7   6      212.15      189.76     22.42 o 
   0  -7   6      116.40      112.75      4.40 o 
   1  -7   6      189.72      210.91      9.21 o 
   2  -7   6       24.74       25.55      8.48 o 
   3  -7   6        2.07       27.03     13.45 o 
   4  -7   6       42.42       49.25     17.42 o 
   5  -7   6       25.17       25.63     13.41 o 
  -5  -6   6       33.00       34.04      7.21 o 
  -4  -6   6       13.04       17.42      5.01 o 
  -3  -6   6      181.72      194.01     19.22 o 
  -2  -6   6        7.24       11.41      8.01 o 
  -1  -6   6      832.26      849.38      7.77 o 
   0  -6   6      355.26      352.87     11.98 o 
   1  -6   6      395.27      410.41      7.07 o 
   2  -6   6        6.01       19.12      6.44 o 
   3  -6   6        1.21        5.91      3.35 o 
   4  -6   6       24.81       18.82      7.21 o 
   5  -6   6       18.80       18.42      2.80 o 
  -5  -5   6       81.79      115.33     11.61 o 
  -4  -5   6       52.41       50.05     12.61 o 
  -3  -5   6        0.76       25.83     14.82 o 
  -2  -5   6      192.95      209.23     16.62 o 
  -1  -5   6        3.53       21.16      7.62 o 
   0  -5   6      760.21      739.84     14.22 o 
   1  -5   6      761.20      668.17      1.60 o 
   2  -5   6      296.99      271.49      5.01 o 
   3  -5   6       52.77       51.15      4.80 o 
   4  -5   6       40.50       44.45      9.21 o 
   5  -5   6       12.03       19.42      7.21 o 
  -5  -4   6       54.28       44.85      5.41 o 
  -4  -4   6       65.41       54.86      0.80 o 
  -3  -4   6       29.45       26.63      7.01 o 
  -2  -4   6      668.59      671.75     11.81 o 
  -1  -4   6      375.09      367.11      4.81 o 
   0  -4   6      517.09      486.16     19.92 o 
   1  -4   6       45.16       64.10     12.70 o 
   2  -4   6      245.71      248.57      8.51 o 
   3  -4   6       58.25       46.60      5.31 o 
   4  -4   6      115.83      114.73      8.81 o 
   5  -4   6       10.39       14.82      3.20 o 
  -6  -3   6        0.25        3.60      8.01 o 
  -5  -3   6       19.52       21.02      7.81 o 
  -4  -3   6       90.52       83.89      9.61 o 
  -3  -3   6       30.61       20.02      2.00 o 
  -2  -3   6      105.98      128.14      7.81 o 
  -1  -3   6      103.47       99.36      5.41 o 
   0  -3   6        4.85        8.03      2.26 o 
   1  -3   6      327.95      360.45      6.84 o 
   2  -3   6       33.72       32.91      4.97 o 
   3  -3   6      442.97      394.56     10.67 o 
   4  -3   6        0.81       12.81     11.01 o 
   5  -3   6        1.01       15.22      6.01 o 
  -6  -2   6       14.43       13.41      1.40 o 
  -5  -2   6        8.01       25.63     18.82 o 
  -4  -2   6       11.32       24.83     17.62 o 
  -3  -2   6       77.20      109.92     11.01 o 
  -2  -2   6      649.85      607.87      7.81 o 
  -1  -2   6     1819.72     1846.80      8.17 o 
   0  -2   6        7.43        7.87      2.82 o 
   1  -2   6        3.89       13.89      3.55 o 
   2  -2   6        2.60        7.80      4.68 o 
   3  -2   6      233.96      233.66      1.60 o 
   4  -2   6      257.62      258.08     18.82 o 
   5  -2   6       12.34       14.82      4.81 o 
  -6  -1   6        1.03       11.81     10.81 o 
  -5  -1   6       19.86       35.24     18.02 o 
  -4  -1   6      201.61      186.80      2.60 o 
  -3  -1   6      142.18      127.94     20.02 o 
  -2  -1   6      375.40      378.42     14.02 o 
  -1  -1   6      943.37      931.28     18.72 o 
   0  -1   6        1.35       11.06      3.81 o 
   1  -1   6       39.46       50.64      5.64 o 
   2  -1   6       17.27       18.35      6.21 o 
   3  -1   6      160.75      196.62     11.21 o 
   4  -1   6       61.12       69.48     17.42 o 
   5  -1   6       24.52       34.04      8.41 o 
  -6   0   6       59.29       64.67     17.82 o 
  -5   0   6      353.23      369.61     15.22 o 
  -4   0   6      263.70      248.27     11.61 o 
  -3   0   6      472.51      443.49     15.62 o 
  -2   0   6       13.98       31.23     12.41 o 
  -1   0   6      373.71      392.56      6.42 o 
   0   0   6     1662.36     1608.07     10.22 o 
   1   0   6      500.12      499.77      7.36 o 
   2   0   6     1139.61     1087.62     12.31 o 
   3   0   6      471.01      454.70      6.41 o 
   4   0   6      118.76      110.52      4.61 o 
   5   0   6        8.38        7.81      0.80 o 
  -6   1   6        9.45       19.22     11.21 o 
  -5   1   6       54.36       90.10     14.62 o 
  -4   1   6       17.36       20.62      7.81 o 
  -3   1   6       11.39       21.42     12.21 o 
  -2   1   6      748.47      735.16      2.30 o 
  -1   1   6      114.36      122.54      1.04 o 
   0   1   6      805.62      780.39     29.65 o 
   1   1   6       22.92       28.40      7.64 o 
   2   1   6       20.45       27.03     14.42 o 
   3   1   6      130.49      122.93      0.60 o 
   4   1   6       57.71       52.06      4.61 o 
  -6   2   6       11.28       26.43     12.81 o 
  -5   2   6      234.77      198.22      2.60 o 
  -4   2   6        4.02        9.61      7.61 o 
  -3   2   6       59.73       59.67     18.62 o 
  -2   2   6      265.58      289.14      9.40 o 
  -1   2   6     1244.85     1175.42      5.47 o 
   0   2   6      660.14      654.23     13.28 o 
   1   2   6      755.59      705.79     14.96 o 
   2   2   6        9.57        9.61      4.20 o 
   3   2   6       62.56       52.46      0.60 o 
   4   2   6       26.25       30.63      9.81 o 
  -6   3   6       31.80       38.84      7.01 o 
  -5   3   6       26.81       34.64     10.21 o 
  -4   3   6        7.81        9.41      3.00 o 
  -3   3   6       22.58       38.77      6.51 o 
  -2   3   6       15.08       16.82      2.75 o 
  -1   3   6       62.83       59.12      2.70 o 
   0   3   6      159.02      146.99      3.25 o 
   1   3   6      147.59      138.42      5.21 o 
   2   3   6       39.30       42.05     11.01 o 
   3   3   6      119.58      124.14     17.82 o 
   4   3   6        0.91        4.81     18.82 o 
  -6   4   6       67.49      110.92      8.41 o 
  -5   4   6       42.13       51.06     13.61 o 
  -4   4   6       11.96       24.23     17.62 o 
  -3   4   6      270.03      268.31     17.17 o 
  -2   4   6      135.40      165.28      6.64 o 
  -1   4   6      480.46      479.12     10.21 o 
   0   4   6      345.32      321.34      4.40 o 
   1   4   6       55.17       48.01      4.50 o 
   2   4   6      144.33      131.34      3.80 o 
   3   4   6       39.62       36.44     14.62 o 
   4   4   6       16.77       14.82     12.41 o 
  -6   5   6       32.89       32.64     15.22 o 
  -5   5   6        4.00        9.21     11.81 o 
  -4   5   6       16.51       26.89      9.35 o 
  -3   5   6      188.58      182.65     19.32 o 
  -2   5   6      247.36      275.45      9.09 o 
  -1   5   6      996.24      937.88     11.88 o 
   0   5   6      240.19      266.55     11.25 o 
   1   5   6        8.98       16.94      8.63 o 
   2   5   6      284.55      255.68      0.40 o 
   3   5   6       68.71       78.29     19.22 o 
  -5   6   6       20.24       30.83     18.62 o 
  -4   6   6       62.03       63.67      9.01 o 
  -3   6   6      239.91      249.14      8.08 o 
  -2   6   6       63.79       64.16      2.46 o 
  -1   6   6      321.40      282.33     20.22 o 
   0   6   6       97.56       85.82      5.15 o 
   1   6   6       49.84       54.70      1.56 o 
   2   6   6      246.14      247.27      3.60 o 
   3   6   6       81.79       77.89     15.02 o 
  -6   7   6       25.74       21.22      9.01 o 
  -5   7   6        9.56       16.02      5.61 o 
  -4   7   6       44.21       47.85     10.41 o 
  -3   7   6       60.88       49.99      4.61 o 
  -2   7   6      145.26      134.83      4.42 o 
  -1   7   6      185.65      186.73     12.51 o 
   0   7   6       25.15       29.71      8.18 o 
   1   7   6       13.14       17.41      3.34 o 
   2   7   6       13.99       34.64     14.82 o 
  -5   8   6       74.54       68.88     14.22 o 
  -4   8   6       92.50       84.89      7.81 o 
  -3   8   6        1.73        6.77      5.63 o 
  -2   8   6        1.01       20.57      8.11 o 
  -1   8   6        9.91       15.68      3.80 o 
   0   8   6       12.88       24.68      7.29 o 
   1   8   6      143.52      195.01     16.82 o 
   2   8   6      104.10       91.90      2.20 o 
  -5   9   6       27.22       25.23      2.60 o 
  -4   9   6       92.39       82.11     12.48 o 
  -3   9   6        0.33       16.39      6.15 o 
  -2   9   6      123.51      131.65     16.02 o 
  -1   9   6       95.12      126.57     11.44 o 
   0   9   6        9.84       20.12      6.63 o 
   1   9   6       48.36       62.87     14.42 o 
  -4  10   6        0.25        8.71      7.43 o 
  -3  10   6       34.38       37.31     10.41 o 
  -2  10   6      108.95      133.78      6.56 o 
  -1  10   6       81.60       93.97     27.03 o 
   0  10   6       11.46       22.05      4.91 o 
  -4  11   6       15.63       27.04     12.07 o 
  -3  11   6        4.42        9.93      7.60 o 
  -2  11   6       33.81       28.31      4.37 o 
  -1  11   6        4.84        3.45      2.56 o 
   1 -13   7        0.95       14.62      4.81 o 
   0 -12   7       86.55       97.71      8.21 o 
   1 -12   7        0.34        3.65      4.40 o 
   2 -12   7        2.49       20.45      9.75 o 
   3 -12   7        0.11        6.22      5.81 o 
  -2 -11   7        2.60       18.22     10.01 o 
  -1 -11   7        0.27       14.62      9.41 o 
   0 -11   7       31.88       26.85      3.90 o 
   1 -11   7       79.80       77.28      5.56 o 
   2 -11   7       81.06       74.54     14.32 o 
   3 -11   7       33.47       28.62      3.95 o 
  -3 -10   7       14.47       17.02      6.81 o 
  -2 -10   7       20.22       17.62      4.20 o 
  -1 -10   7       17.89       24.43     11.81 o 
   0 -10   7       41.28       37.47      5.31 o 
   1 -10   7       95.61       89.35      9.21 o 
   2 -10   7       11.19       25.59      7.91 o 
   3 -10   7        0.19        2.76      6.61 o 
   4 -10   7        1.80        9.09      4.06 o 
  -3  -9   7       42.56       54.06     18.62 o 
  -2  -9   7       14.71       15.42      2.80 o 
  -1  -9   7      290.03      274.70     11.81 o 
   0  -9   7       19.14       22.01      3.53 o 
   1  -9   7      727.37      683.00     12.41 o 
   2  -9   7       55.09       81.29      4.37 o 
   3  -9   7        3.35       10.33      8.31 o 
   4  -9   7       16.31       22.21      8.85 o 
  -4  -8   7       44.69       53.26     10.01 o 
  -3  -8   7        3.59        3.60      2.80 o 
  -2  -8   7        0.88        8.01      2.80 o 
  -1  -8   7       39.18       47.05      1.00 o 
   0  -8   7       27.19       41.78     10.05 o 
   1  -8   7        1.50       24.49      8.47 o 
   2  -8   7      341.83      342.71     11.51 o 
   3  -8   7       17.07       21.91      6.11 o 
   4  -8   7       28.46       33.53     10.00 o 
  -4  -7   7       59.62       48.05      1.20 o 
  -3  -7   7       90.56       73.68      2.60 o 
  -2  -7   7      169.73      181.80      6.41 o 
  -1  -7   7      199.17      186.60      6.01 o 
   0  -7   7      325.36      332.75      8.61 o 
   1  -7   7       36.96       33.14      5.51 o 
   2  -7   7      129.13      139.20      7.31 o 
   3  -7   7       49.08       41.37      6.71 o 
   4  -7   7       36.68       31.07      9.01 o 
  -5  -6   7        4.98       17.62     13.41 o 
  -4  -6   7       23.22       34.64      6.41 o 
  -3  -6   7        1.97       10.01      2.20 o 
  -2  -6   7      127.09      173.59     15.22 o 
  -1  -6   7      139.50      161.10      7.00 o 
   0  -6   7      517.93      486.73      4.32 o 
   1  -6   7        5.26        3.39      1.15 o 
   2  -6   7       61.18       67.72      3.03 o 
   3  -6   7       44.99       47.53      8.90 o 
   4  -6   7       51.05       54.66      5.61 o 
   5  -6   7       25.35       38.44     19.02 o 
  -5  -5   7       41.95       31.23      0.20 o 
  -4  -5   7      176.89      201.42     13.61 o 
  -3  -5   7      180.17      176.99     10.21 o 
  -2  -5   7      332.98      315.75      8.61 o 
  -1  -5   7      615.83      578.62     10.81 o 
   0  -5   7      206.79      205.19     20.32 o 
   1  -5   7      236.16      239.83      9.51 o 
   2  -5   7        0.73       10.27      6.19 o 
   3  -5   7      278.64      257.81      6.46 o 
   4  -5   7      145.78      163.38     12.61 o 
   5  -5   7       21.47       20.62      7.41 o 
  -5  -4   7       17.72       27.23     15.42 o 
  -4  -4   7        9.55       25.03     12.61 o 
  -3  -4   7       71.61      124.34     15.22 o 
  -2  -4   7       12.96       15.42      6.21 o 
  -1  -4   7      560.30      549.78     12.21 o 
   0  -4   7      373.54      355.95      7.11 o 
   1  -4   7      320.89      296.12     31.43 o 
   2  -4   7       39.87       56.26      5.66 o 
   3  -4   7      126.03      130.44      9.85 o 
   4  -4   7       84.57       92.10     17.42 o 
   5  -4   7       44.46       53.66     15.42 o 
  -6  -3   7       15.08       19.02      6.41 o 
  -5  -3   7       29.65       22.83      7.41 o 
  -4  -3   7      198.05      198.42      3.60 o 
  -3  -3   7      100.16       80.89     13.61 o 
  -2  -3   7       56.00       54.66     19.62 o 
  -1  -3   7        1.06       27.72     12.02 o 
   0  -3   7       75.79       61.75     11.73 o 
   1  -3   7      234.79      230.52     18.96 o 
   2  -3   7      177.94      185.08     10.00 o 
   3  -3   7       37.18       43.05      6.11 o 
   4  -3   7      216.02      230.85     16.42 o 
   5  -3   7        3.18       13.61      7.01 o 
  -6  -2   7        0.16        4.61      4.40 o 
  -5  -2   7       56.23       51.66      2.40 o 
  -4  -2   7      128.69      152.97     13.21 o 
  -3  -2   7        7.08        9.21     11.21 o 
  -2  -2   7       72.12       84.89      3.00 o 
  -1  -2   7        2.67        8.61      5.54 o 
   0  -2   7      930.98      885.72     18.32 o 
   1  -2   7       27.40       34.53      5.03 o 
   2  -2   7      250.21      248.03     12.11 o 
   3  -2   7       23.89       35.81      5.75 o 
   4  -2   7       18.20       16.02      0.20 o 
  -6  -1   7        8.08       10.21     16.22 o 
  -5  -1   7       71.75       65.07     11.21 o 
  -4  -1   7       26.09       24.03      7.61 o 
  -3  -1   7      173.36      150.57     16.42 o 
  -2  -1   7       27.95       29.83      9.01 o 
  -1  -1   7      566.96      536.06      9.14 o 
   0  -1   7      698.89      704.40      8.46 o 
   1  -1   7      365.68      380.98      4.76 o 
   2  -1   7       46.53       54.45      8.35 o 
   3  -1   7      155.37      165.78      6.81 o 
   4  -1   7        3.13        5.61     13.41 o 
  -6   0   7        4.31        8.81     12.21 o 
  -5   0   7      330.29      295.92      3.00 o 
  -4   0   7      312.85      314.95      3.60 o 
  -3   0   7      142.01      137.15      3.20 o 
  -2   0   7       17.61       24.83      9.21 o 
  -1   0   7      255.94      286.10      2.69 o 
   0   0   7      248.74      224.67      5.80 o 
   1   0   7      722.86      694.84      9.23 o 
   2   0   7      299.55      309.02     10.49 o 
   3   0   7      423.30      450.29     15.22 o 
   4   0   7        2.71        5.61      1.40 o 
  -6   1   7       35.49       31.23      2.00 o 
  -5   1   7        7.01       21.02      8.81 o 
  -4   1   7        5.17        3.00      0.40 o 
  -3   1   7       74.80       74.08     10.01 o 
  -2   1   7      264.67      257.70      5.31 o 
  -1   1   7     1819.43     1731.13      4.57 o 
   0   1   7      463.94      443.85     14.54 o 
   1   1   7      309.29      326.42      9.09 o 
   2   1   7        7.46       21.42     17.62 o 
   3   1   7      158.84      205.83     18.02 o 
   4   1   7       23.44       36.64     17.42 o 
  -6   2   7       28.91       24.03      2.60 o 
  -5   2   7       14.03       19.82      6.61 o 
  -4   2   7        0.83        5.61     14.22 o 
  -3   2   7      101.34      114.93      4.20 o 
  -2   2   7       62.68       58.02      6.03 o 
  -1   2   7      409.89      390.56      5.01 o 
   0   2   7      617.60      571.72     13.29 o 
   1   2   7      109.17      117.98      1.96 o 
   2   2   7       67.58       65.27     11.61 o 
   3   2   7       86.41       74.48      1.40 o 
   4   2   7       49.40       55.46     13.41 o 
  -6   3   7      121.06      105.32      6.41 o 
  -5   3   7       22.83       29.83      5.61 o 
  -4   3   7       62.88       90.90     15.62 o 
  -3   3   7      157.03      190.63     10.57 o 
  -2   3   7       25.20       29.49      2.57 o 
  -1   3   7      231.20      246.44      4.91 o 
   0   3   7      410.15      399.38      4.93 o 
   1   3   7       43.42       52.79      1.28 o 
   2   3   7       60.70       66.87     15.42 o 
   3   3   7       46.27       38.64     11.01 o 
   4   3   7       77.38       69.68      6.01 o 
  -6   4   7        2.09        6.61     20.02 o 
  -5   4   7       20.32       24.03      4.20 o 
  -4   4   7       16.08       15.62      6.41 o 
  -3   4   7      208.76      178.90     17.72 o 
  -2   4   7       98.27       99.54      9.63 o 
  -1   4   7      543.78      505.69      8.81 o 
   0   4   7       69.52       69.09      7.07 o 
   1   4   7        0.83       11.15      7.81 o 
   2   4   7       74.26       77.28      9.21 o 
   3   4   7       62.81       55.86      3.20 o 
  -4   5   7      430.21      382.42     10.21 o 
  -3   5   7       73.23       61.67      7.21 o 
  -2   5   7       31.66       48.94     11.46 o 
  -1   5   7      473.33      480.25      4.65 o 
   0   5   7       87.70       90.85      8.61 o 
   1   5   7      146.33      133.34      7.51 o 
   2   5   7      148.81      148.76     14.02 o 
   3   5   7       95.17       94.90     17.42 o 
  -5   6   7        5.89       11.41      7.41 o 
  -4   6   7       97.72       78.89      5.21 o 
  -3   6   7        2.13       16.82      7.21 o 
  -2   6   7      138.04      127.91      4.50 o 
  -1   6   7      165.74      173.78     10.54 o 
   0   6   7       17.40       21.31      4.45 o 
   1   6   7       40.62       48.20      7.38 o 
   2   6   7       18.14       42.05     19.42 o 
  -6   7   7        2.24       14.82      4.81 o 
  -5   7   7       39.76       31.43      0.40 o 
  -4   7   7      170.85      163.18      6.01 o 
  -3   7   7        1.05        4.92      2.50 o 
  -2   7   7       38.37       36.24      9.67 o 
  -1   7   7      241.42      215.63     20.02 o 
   0   7   7       13.11       28.13      9.28 o 
   1   7   7      220.49      216.51      1.34 o 
   2   7   7      119.54      121.53      3.80 o 
  -5   8   7       35.47       34.04     11.21 o 
  -4   8   7       29.28       41.05     14.42 o 
  -3   8   7       27.57       34.91      3.19 o 
  -2   8   7        1.83       11.20     11.26 o 
  -1   8   7        0.44       12.93      4.61 o 
   0   8   7       12.43        8.55      2.88 o 
   1   8   7        4.17       10.61      2.60 o 
  -5   9   7       16.13       19.02      4.20 o 
  -4   9   7        2.24       12.01     17.62 o 
  -3   9   7       84.89       88.45      4.09 o 
  -2   9   7      144.46      165.53      7.75 o 
  -1   9   7      104.26       91.04     10.71 o 
   0   9   7       84.76       81.59     24.23 o 
   1   9   7       71.85       72.28     12.21 o 
  -4  10   7       33.17       31.03      1.60 o 
  -3  10   7        0.95        7.20      5.57 o 
  -2  10   7      124.45      122.95     32.54 o 
  -1  10   7       29.77       34.07      9.85 o 
   0  10   7       34.04       27.29      2.30 o 
  -3  11   7       21.40       19.18      4.50 o 
  -2  11   7       41.93       61.96     13.72 o 
  -1 -12   8       32.64       33.04     10.61 o 
   0 -12   8        8.47       14.42     11.81 o 
   1 -12   8       25.13       28.61      2.35 o 
   2 -12   8        6.54       12.01      6.92 o 
  -2 -11   8       15.42       12.41      1.60 o 
  -1 -11   8       11.66       20.82     14.22 o 
   0 -11   8        1.44       17.62      8.61 o 
   1 -11   8        0.26        3.59      3.08 o 
   2 -11   8       74.54       75.57     22.42 o 
   3 -11   8       27.84       30.81      4.20 o 
  -3 -10   8        0.31       14.82     12.21 o 
  -2 -10   8       31.31       30.03     18.02 o 
  -1 -10   8      116.68      150.77     14.62 o 
   0 -10   8      163.73      159.78      6.81 o 
   1 -10   8       58.99       50.62     28.33 o 
   2 -10   8        2.71       17.15      7.69 o 
   3 -10   8        0.56        6.12      6.32 o 
  -3  -9   8        2.87       19.82     10.01 o 
  -2  -9   8       14.34       14.82      3.80 o 
  -1  -9   8       55.68       45.65     18.82 o 
   0  -9   8      369.94      319.95     15.42 o 
   1  -9   8       27.38       33.20      9.09 o 
   2  -9   8        8.69       20.90      8.24 o 
   3  -9   8       12.26       19.63      2.10 o 
   4  -9   8       36.45       34.77      4.26 o 
  -4  -8   8       38.67       35.44     12.81 o 
  -3  -8   8       68.12       65.87      4.00 o 
  -2  -8   8       36.90       35.24     10.41 o 
  -1  -8   8        9.87       17.02      8.81 o 
   0  -8   8       44.28       47.81     16.72 o 
   1  -8   8      114.56      114.10      2.80 o 
   2  -8   8        7.65       16.17      3.09 o 
   3  -8   8       48.44       39.65      3.75 o 
   4  -8   8        7.66       11.62      3.00 o 
  -4  -7   8        3.48        8.21      8.81 o 
  -3  -7   8       33.47       29.83      1.60 o 
  -2  -7   8       20.54       29.03     13.41 o 
  -1  -7   8       68.59       58.46     17.62 o 
   0  -7   8       22.58       20.49      2.29 o 
   1  -7   8      465.15      433.86     12.91 o 
   2  -7   8        3.32       11.81      8.91 o 
   3  -7   8       27.63       39.67      8.64 o 
   4  -7   8       20.69       27.33     12.24 o 
  -5  -6   8        3.16       16.42     10.01 o 
  -4  -6   8      198.85      249.27     20.02 o 
  -3  -6   8        9.09       18.02     13.41 o 
  -2  -6   8      121.55      138.75      7.61 o 
  -1  -6   8       25.50       30.43     10.61 o 
   0  -6   8       73.22       67.35      6.49 o 
   1  -6   8      252.95      253.66      9.24 o 
   2  -6   8       48.55       40.82      1.48 o 
   3  -6   8        9.34       22.99      1.91 o 
   4  -6   8        5.58       21.02      6.79 o 
  -5  -5   8        0.17       17.02      6.61 o 
  -4  -5   8      104.57       96.91      2.20 o 
  -3  -5   8      241.31      239.46     12.81 o 
  -2  -5   8       70.15       69.88     17.62 o 
  -1  -5   8      115.31      155.37     19.22 o 
   0  -5   8      130.22      165.98      8.41 o 
   1  -5   8       46.28       54.22      8.91 o 
   2  -5   8      524.71      484.34     21.72 o 
   3  -5   8       33.50       33.51      7.27 o 
   4  -5   8       52.45       55.26      9.81 o 
  -5  -4   8       24.03       32.24     11.41 o 
  -4  -4   8       87.92       76.88      8.61 o 
  -3  -4   8      204.59      191.01      0.80 o 
  -2  -4   8       59.22       60.27     12.21 o 
  -1  -4   8        1.01        3.60     10.81 o 
   0  -4   8      162.30      171.65      7.30 o 
   1  -4   8      156.62      174.21     15.22 o 
   2  -4   8      335.78      320.44      5.73 o 
   3  -4   8      169.02      206.87     11.54 o 
   4  -4   8       32.87       48.65     18.22 o 
  -5  -3   8       59.67       68.07     17.02 o 
  -4  -3   8        8.04       18.82      9.21 o 
  -3  -3   8      191.90      227.45     12.81 o 
  -2  -3   8        8.02       17.42     11.01 o 
  -1  -3   8        0.78       10.61      3.20 o 
   0  -3   8      100.12       97.73      7.26 o 
   1  -3   8       15.63       26.22      8.59 o 
   2  -3   8       42.09       41.19      3.56 o 
   3  -3   8      143.39      127.20      6.44 o 
   4  -3   8        7.99       10.61     14.42 o 
  -6  -2   8        9.62       20.42      9.61 o 
  -5  -2   8       27.12       30.43     19.02 o 
  -4  -2   8        0.41       11.61      3.20 o 
  -3  -2   8      111.94      131.94      8.21 o 
  -2  -2   8      153.77      179.40     13.61 o 
  -1  -2   8      342.97      340.85      6.06 o 
   0  -2   8      599.75      540.74      4.35 o 
   1  -2   8      462.89      427.67      8.07 o 
   2  -2   8       43.26       50.21      3.75 o 
   3  -2   8      334.49      350.61     12.70 o 
   4  -2   8        7.51       12.21      4.61 o 
  -6  -1   8       49.76       57.66     10.81 o 
  -5  -1   8       23.85       23.63      9.01 o 
  -4  -1   8        0.84       24.03     14.62 o 
  -3  -1   8       30.12       43.05     12.81 o 
  -2  -1   8       65.49      111.52     14.62 o 
  -1  -1   8       61.00       97.02     29.03 o 
   0  -1   8      837.14      815.16      8.96 o 
   1  -1   8       65.53       55.76      8.24 o 
   2  -1   8       68.64       83.51      4.09 o 
   3  -1   8        2.09       13.82      2.60 o 
   4  -1   8      118.54       98.71      8.41 o 
  -6   0   8       38.36       34.84      9.01 o 
  -5   0   8       36.45       34.04     11.01 o 
  -4   0   8      542.97      504.75     16.62 o 
  -3   0   8      300.40      283.31     10.41 o 
  -2   0   8      476.86      495.14     19.22 o 
  -1   0   8      461.82      469.06      8.28 o 
   0   0   8      526.95      547.13     13.99 o 
   1   0   8      122.70      121.08      5.87 o 
   2   0   8      266.58      294.41     10.76 o 
   3   0   8       38.36       40.64     18.62 o 
   4   0   8      144.23      162.78      6.81 o 
  -6   1   8        1.68       18.82     15.42 o 
  -5   1   8        0.34        7.81      8.61 o 
  -4   1   8        0.51        9.21     19.82 o 
  -3   1   8      189.48      218.64     12.21 o 
  -2   1   8      230.84      251.80      3.90 o 
  -1   1   8      568.24      534.97     22.09 o 
   0   1   8      479.76      450.44     17.99 o 
   1   1   8        5.82       10.95      2.58 o 
   2   1   8      136.08      114.51     11.31 o 
   3   1   8        5.27       19.82     14.62 o 
   4   1   8       11.79        9.01      9.01 o 
  -6   2   8       11.22       14.22      3.00 o 
  -5   2   8        4.96       18.42      7.81 o 
  -4   2   8       73.98      111.32      9.21 o 
  -3   2   8      285.51      272.84     15.32 o 
  -2   2   8       82.98       64.26     18.52 o 
  -1   2   8      462.20      445.68      6.84 o 
   0   2   8      377.25      399.48      7.61 o 
   1   2   8        9.25       21.52      4.26 o 
   2   2   8       19.88       36.24     16.62 o 
   3   2   8       51.82       57.46     19.02 o 
  -6   3   8       34.84       33.24      0.80 o 
  -5   3   8       28.30       31.43     11.41 o 
  -4   3   8      264.10      290.32     18.02 o 
  -3   3   8      158.19      156.74     22.12 o 
  -2   3   8       33.89       46.00      5.05 o 
  -1   3   8       14.58       21.85      5.61 o 
   0   3   8        0.76       14.74      4.97 o 
   1   3   8      101.84       77.69      4.00 o 
   2   3   8      133.77      137.55     19.82 o 
   3   3   8       49.81       58.06     19.22 o 
  -6   4   8       23.24       15.62      3.40 o 
  -5   4   8        1.70        5.61      2.40 o 
  -4   4   8      361.19      313.14      2.00 o 
  -3   4   8        0.79       23.03     15.62 o 
  -2   4   8       82.29       65.07      3.00 o 
  -1   4   8      111.34       99.59      8.81 o 
   0   4   8       76.87       79.35      9.91 o 
   1   4   8       92.84       94.26      8.83 o 
   2   4   8      118.43      105.12     16.22 o 
   3   4   8       50.41       57.26     15.82 o 
  -5   5   8       29.47       39.84     18.62 o 
  -4   5   8      209.73      199.82      6.61 o 
  -3   5   8       34.74       34.84      3.40 o 
  -2   5   8      136.81      188.01     19.22 o 
  -1   5   8       45.34       52.44     13.41 o 
   0   5   8       40.76       41.21      8.44 o 
   1   5   8      122.72      121.08     12.01 o 
   2   5   8      101.73      109.32     15.82 o 
  -6   6   8        7.39       12.21      3.80 o 
  -5   6   8       58.30       56.86     15.82 o 
  -4   6   8        0.26       14.02      6.61 o 
  -3   6   8        4.68       10.41      1.40 o 
  -2   6   8       70.03       71.03      8.72 o 
  -1   6   8      377.80      395.75     11.87 o 
   0   6   8       57.70       55.33      5.41 o 
   1   6   8      205.59      232.21      9.63 o 
   2   6   8       13.44       10.61      0.40 o 
  -5   7   8       40.90       44.25     11.41 o 
  -4   7   8        6.09       16.82     17.02 o 
  -3   7   8        6.47       12.61      3.20 o 
  -2   7   8       47.53       48.05      5.53 o 
  -1   7   8      108.09      137.45     15.02 o 
   0   7   8       48.04       52.13      6.55 o 
   1   7   8        3.87       24.67     10.25 o 
  -5   8   8       75.02       94.70     11.61 o 
  -4   8   8       13.25       31.43     16.22 o 
  -3   8   8        2.21        9.61      7.41 o 
  -2   8   8       20.70       22.98      4.40 o 
  -1   8   8        0.51        3.78      1.49 o 
   0   8   8       91.85      124.37     19.42 o 
   1   8   8       29.56       30.83     11.21 o 
  -4   9   8        0.14       16.22     11.81 o 
  -3   9   8        9.12       12.21      4.00 o 
  -2   9   8      102.09      102.05     11.40 o 
  -1   9   8       48.40       44.73      3.70 o 
   0   9   8       57.95       53.95      8.42 o 
  -3  10   8       21.11       33.24     15.02 o 
  -2  10   8       22.92       20.51      4.81 o 
  -1  10   8       35.77       37.28      5.76 o 
   0 -12   9       21.67       33.64     13.21 o 
   1 -12   9       23.69       23.43     14.62 o 
  -2 -11   9       38.62       50.66     14.82 o 
  -1 -11   9        0.77        4.81      5.01 o 
   0 -11   9        1.24        3.00      1.00 o 
   1 -11   9       33.85       33.84     14.42 o 
   2 -11   9       33.49       39.27     10.70 o 
  -2 -10   9        4.08       18.82      8.41 o 
  -1 -10   9       30.57       34.04     15.62 o 
   0 -10   9        2.13        5.81      5.61 o 
   1 -10   9      108.71      108.72     11.81 o 
   2 -10   9       19.59       28.43      8.27 o 
   3 -10   9        8.43        8.44      6.43 o 
  -3  -9   9       12.31       25.43     11.41 o 
  -2  -9   9       94.37       95.50     17.02 o 
  -1  -9   9       42.45       40.84      6.01 o 
   0  -9   9      118.85      123.74     11.01 o 
   1  -9   9       52.17       39.00     19.62 o 
   2  -9   9       22.13       39.44     18.22 o 
   3  -9   9       14.49       15.49      6.08 o 
  -4  -8   9       20.72       28.23      5.81 o 
  -3  -8   9       91.55       88.30     15.82 o 
  -2  -8   9       50.57       49.65      4.61 o 
  -1  -8   9        0.41        3.40      0.20 o 
   0  -8   9       76.49       89.90      9.21 o 
   1  -8   9        0.54       12.24      7.22 o 
   2  -8   9       59.43       63.47      8.36 o 
   3  -8   9      114.57       94.13      3.10 o 
  -4  -7   9       15.68       15.02      1.80 o 
  -3  -7   9       18.85       26.63     14.62 o 
  -2  -7   9       70.25       62.67     12.01 o 
  -1  -7   9       14.08       27.83     16.42 o 
   0  -7   9       83.22      121.13     17.22 o 
   1  -7   9        1.77       18.82     10.26 o 
   2  -7   9       69.67      113.98     23.63 o 
   3  -7   9       10.65       22.81      8.45 o 
   4  -7   9       45.63       57.91     11.20 o 
  -4  -6   9        2.55        9.21      7.81 o 
  -3  -6   9      103.76      129.14     16.62 o 
  -2  -6   9       22.90       19.42      6.61 o 
  -1  -6   9      135.37      148.56      3.60 o 
   0  -6   9      176.87      180.60      7.01 o 
   1  -6   9       91.42       83.73      6.71 o 
   2  -6   9        6.23       14.12      2.88 o 
   3  -6   9        7.44       20.28      6.41 o 
   4  -6   9       11.94       24.02      7.99 o 
  -5  -5   9      123.86      178.60     16.62 o 
  -4  -5   9        2.05       10.41      7.81 o 
  -3  -5   9       53.84       57.66     11.41 o 
  -2  -5   9       31.29       24.03      5.01 o 
  -1  -5   9       11.39        8.61      2.40 o 
   0  -5   9      203.78      197.22      7.21 o 
   1  -5   9      417.20      379.17      3.50 o 
   2  -5   9        1.40       10.83      4.44 o 
   3  -5   9       80.10       69.48      0.50 o 
   4  -5   9       12.41       11.81      9.61 o 
  -5  -4   9       22.02       20.42      5.01 o 
  -4  -4   9       82.41       80.69     14.42 o 
  -3  -4   9        2.37       17.82     13.01 o 
  -2  -4   9      184.19      201.42      7.61 o 
  -1  -4   9       52.10       50.66      4.81 o 
   0  -4   9      269.81      256.48      9.81 o 
   1  -4   9      254.53      261.94      5.91 o 
   2  -4   9       14.37       12.97      6.18 o 
   3  -4   9        0.77        8.31      3.03 o 
   4  -4   9       22.53       24.23      2.60 o 
  -5  -3   9        0.26        3.40     11.81 o 
  -4  -3   9      131.06      154.97     10.41 o 
  -3  -3   9       30.60       39.04     12.01 o 
  -2  -3   9       18.51       31.83     12.81 o 
  -1  -3   9        3.17       12.55      1.90 o 
   0  -3   9      236.25      216.75     18.92 o 
   1  -3   9      174.44      204.72     14.22 o 
   2  -3   9      101.44      108.00     13.36 o 
   3  -3   9        8.46       21.47      6.46 o 
   4  -3   9        2.87        4.81      1.00 o 
  -5  -2   9        3.30       12.01      5.01 o 
  -4  -2   9        2.33       14.82     14.22 o 
  -3  -2   9      121.57      149.56     17.82 o 
  -2  -2   9        3.29       26.03     18.42 o 
  -1  -2   9      216.95      212.99     11.16 o 
   0  -2   9      238.82      248.99     12.31 o 
   1  -2   9       73.20       76.74      7.12 o 
   2  -2   9       61.84       54.83      2.55 o 
   3  -2   9        0.38       14.12      7.36 o 
   4  -2   9       24.52       27.43      4.20 o 
  -6  -1   9        1.79       11.21     17.22 o 
  -5  -1   9        1.04        7.21      4.00 o 
  -4  -1   9       22.89       21.82      1.20 o 
  -3  -1   9      483.20      464.31      8.41 o 
  -2  -1   9        9.72       13.82      5.21 o 
  -1  -1   9      147.98      143.11     16.12 o 
   0  -1   9      196.79      171.96      1.80 o 
   1  -1   9        8.41        8.01      5.24 o 
   2  -1   9       97.55       90.51      3.70 o 
   3  -1   9        7.59       18.42      7.01 o 
   4  -1   9        1.01        7.21      6.81 o 
  -6   0   9        0.91        2.20      0.80 o 
  -5   0   9       16.52       20.02      5.21 o 
  -4   0   9       92.16       95.91      9.81 o 
  -3   0   9     1009.08      927.42      8.21 o 
  -2   0   9        2.50        8.59      5.21 o 
  -1   0   9      205.66      205.61     22.83 o 
   0   0   9       35.97       30.34      7.95 o 
   1   0   9       67.83       60.02      5.58 o 
   2   0   9      228.92      222.09      9.00 o 
   3   0   9      345.00      362.00     12.21 o 
  -6   1   9        5.14       23.43     19.62 o 
  -5   1   9        0.65        8.01     17.02 o 
  -4   1   9       86.75       80.09      4.20 o 
  -3   1   9       34.74       33.84     18.42 o 
  -2   1   9      411.52      392.98     10.11 o 
  -1   1   9        9.73       14.99      2.70 o 
   0   1   9      106.50       99.79      8.04 o 
   1   1   9       11.99       13.38      3.59 o 
   2   1   9       56.52       59.12      5.10 o 
   3   1   9       56.49       50.05      2.40 o 
  -6   2   9       11.52        8.41      0.20 o 
  -5   2   9        9.83       14.42      6.21 o 
  -4   2   9      179.74      189.01     13.61 o 
  -3   2   9       42.44       52.28      1.60 o 
  -2   2   9      170.80      149.35     13.21 o 
  -1   2   9      312.45      289.48     13.82 o 
   0   2   9      102.35       83.63      2.80 o 
   1   2   9      271.59      246.11      9.31 o 
   2   2   9       58.81       52.26     13.01 o 
   3   2   9        1.28        5.81     13.41 o 
  -6   3   9        0.33        6.01     12.21 o 
  -5   3   9       18.03       20.02      3.00 o 
  -4   3   9      131.70      121.89     12.61 o 
  -3   3   9        0.92        2.80     14.62 o 
  -2   3   9        0.65        1.40      4.40 o 
  -1   3   9      117.82      115.73      6.41 o 
   0   3   9        2.23        7.49      1.70 o 
   1   3   9       80.43      111.71      7.38 o 
   2   3   9       42.17       49.05     11.21 o 
   3   3   9        1.78        4.40      5.81 o 
  -5   4   9       86.73       83.49     18.42 o 
  -4   4   9       48.28       52.86     17.82 o 
  -3   4   9       25.34       30.23     12.21 o 
  -2   4   9        2.17       28.23     17.22 o 
  -1   4   9      201.93      185.80      2.00 o 
   0   4   9       96.79       87.79     10.96 o 
   1   4   9      201.27      241.32     10.24 o 
   2   4   9        6.42       21.22      9.21 o 
  -5   5   9       76.50      103.11      7.41 o 
  -4   5   9        1.60       11.21      7.01 o 
  -3   5   9       45.12       43.25     17.02 o 
  -2   5   9       83.07       78.09     12.61 o 
  -1   5   9      135.22      124.00     19.22 o 
   0   5   9      221.71      207.16      9.91 o 
   1   5   9      138.60      131.76      6.71 o 
   2   5   9       10.52       20.42     14.42 o 
  -5   6   9        0.98        6.01      4.00 o 
  -4   6   9       14.07       17.02      1.80 o 
  -3   6   9       20.61       29.43     16.82 o 
  -2   6   9       55.96       50.86     15.02 o 
  -1   6   9        0.42        8.31      3.61 o 
   0   6   9      218.05      224.52      7.00 o 
   1   6   9       19.47       22.53      2.70 o 
  -5   7   9        1.99       23.23     12.81 o 
  -4   7   9        8.89       10.41      2.00 o 
  -3   7   9       31.75       23.03      7.61 o 
  -2   7   9      178.54      201.42     13.61 o 
  -1   7   9        0.59        5.78      2.17 o 
   0   7   9      177.50      215.73     12.10 o 
   1   7   9       16.10       11.62      4.61 o 
  -4   8   9       34.32       30.43      6.61 o 
  -3   8   9       82.87       85.49     13.61 o 
  -2   8   9        0.25        5.81      2.40 o 
  -1   8   9        0.42        7.53      3.80 o 
   0   8   9       12.83       17.47      1.30 o 
  -4   9   9       20.42       19.62      4.00 o 
  -3   9   9       31.76       23.83      0.20 o 
  -2   9   9        3.79       10.41      2.00 o 
  -1   9   9       76.18       62.03     21.92 o 
  -1 -11  10       16.22       25.83      8.01 o 
   0 -11  10        0.20        8.41      3.40 o 
   1 -11  10        3.09       19.22     10.01 o 
  -2 -10  10       24.43       21.02      8.61 o 
  -1 -10  10        8.18        5.41      0.20 o 
   0 -10  10       64.98       61.87      9.21 o 
   1 -10  10        2.08        9.61     10.41 o 
   2 -10  10       13.50       15.02      1.60 o 
  -3  -9  10        5.90       22.62     19.22 o 
  -2  -9  10        5.86       24.83     15.02 o 
  -1  -9  10       58.62       56.86     11.81 o 
   0  -9  10       77.08       68.27      3.00 o 
   1  -9  10      242.13      252.68      9.21 o 
   2  -9  10       35.40       29.15      5.61 o 
   3  -9  10        0.82        4.43      4.04 o 
  -3  -8  10       45.54       39.04     13.41 o 
  -2  -8  10        3.86       17.62     15.82 o 
  -1  -8  10        0.25        2.00      0.20 o 
   0  -8  10       41.01       52.86      4.61 o 
   1  -8  10        1.28        9.01      4.00 o 
   2  -8  10       29.18       34.04      8.08 o 
   3  -8  10        8.00       20.65      5.07 o 
  -4  -7  10       57.61       61.47     16.22 o 
  -3  -7  10       30.87       44.85     14.42 o 
  -2  -7  10       54.33       44.45      4.61 o 
  -1  -7  10       14.77       13.82      4.40 o 
   0  -7  10       95.88       93.30     19.82 o 
   1  -7  10      131.97      136.35     17.82 o 
   2  -7  10       75.73       64.15      7.31 o 
   3  -7  10       30.32       23.13      1.20 o 
  -4  -6  10        2.72        8.41     10.01 o 
  -3  -6  10        0.24       12.61      9.21 o 
  -2  -6  10        6.65       17.82     15.42 o 
  -1  -6  10        0.65        8.81      3.20 o 
   0  -6  10       95.08      115.73      9.61 o 
   1  -6  10       88.16      107.12      6.21 o 
   2  -6  10       26.46       36.73      7.10 o 
   3  -6  10        5.81       11.85      4.61 o 
  -4  -5  10      105.79      105.92      1.40 o 
  -3  -5  10      132.29      126.94     15.02 o 
  -2  -5  10      298.68      284.91     10.81 o 
  -1  -5  10       33.83       33.04      8.01 o 
   0  -5  10       82.83       77.49      6.41 o 
   1  -5  10       48.33       38.04      8.01 o 
   2  -5  10       92.12      102.83      7.31 o 
   3  -5  10       44.81       45.92      3.59 o 
  -5  -4  10        0.84        2.40      8.41 o 
  -4  -4  10       23.96       28.63     10.41 o 
  -3  -4  10      144.15      138.55      3.60 o 
  -2  -4  10       11.17       11.81      1.60 o 
  -1  -4  10      139.61      137.45      8.31 o 
   0  -4  10      113.54      143.96     14.42 o 
   1  -4  10       26.88       33.04     16.02 o 
   2  -4  10       39.31       41.51      5.68 o 
   3  -4  10       33.20       36.80      5.08 o 
  -5  -3  10        3.16        6.41      1.60 o 
  -4  -3  10        1.05        8.01      7.21 o 
  -3  -3  10      326.19      303.13      6.01 o 
  -2  -3  10       92.32       90.30     13.82 o 
  -1  -3  10       79.02       65.26      5.71 o 
   0  -3  10       11.48       25.63      4.81 o 
   1  -3  10       12.90       11.17      8.41 o 
   2  -3  10       15.17       22.81      4.84 o 
   3  -3  10      109.77      108.92      4.88 o 
  -5  -2  10        7.86        9.01     11.01 o 
  -4  -2  10       14.58       27.03     19.42 o 
  -3  -2  10        4.56       15.82      6.21 o 
  -2  -2  10       73.77       95.10     13.41 o 
  -1  -2  10       76.78       78.01     22.32 o 
   0  -2  10      161.50      138.89     11.07 o 
   1  -2  10        6.10       13.81      7.69 o 
   2  -2  10       84.83       92.43     19.62 o 
   3  -2  10        0.72        7.85      5.72 o 
  -5  -1  10        0.15       11.41      4.00 o 
  -4  -1  10      101.88      114.73      7.81 o 
  -3  -1  10        1.13       15.22      5.41 o 
  -2  -1  10       70.29       70.39      8.11 o 
  -1  -1  10      164.74      147.89      1.80 o 
   0  -1  10      137.19      122.76     15.92 o 
   1  -1  10       66.90       61.35      5.73 o 
   2  -1  10       66.98       89.57      9.41 o 
   3  -1  10        7.22       12.41      7.61 o 
  -5   0  10       40.79       47.25     18.22 o 
  -4   0  10      416.09      433.88     19.62 o 
  -3   0  10      125.35      127.54     16.62 o 
  -2   0  10       28.64       23.42      4.24 o 
  -1   0  10        0.56       25.00     12.41 o 
   0   0  10        4.04       25.62     10.81 o 
   1   0  10      118.11      155.89      8.28 o 
   2   0  10      157.27      168.09     15.82 o 
   3   0  10       10.01       14.02      2.80 o 
  -5   1  10       10.50       16.02      6.61 o 
  -4   1  10       52.46       57.86     11.21 o 
  -3   1  10        5.49       14.55      5.12 o 
  -2   1  10       13.60       14.04      6.21 o 
  -1   1  10      322.83      294.16     21.32 o 
   0   1  10       49.43       59.05     10.34 o 
   1   1  10      438.53      439.88     11.93 o 
   2   1  10       55.27       56.46     17.42 o 
   3   1  10        0.33        4.00     14.82 o 
  -5   2  10       18.57       16.42      1.40 o 
  -4   2  10        0.62       13.86      9.52 o 
  -3   2  10       81.75       72.25      3.40 o 
  -2   2  10       23.06       34.92      2.16 o 
  -1   2  10       58.95       55.46     16.42 o 
   0   2  10       40.52       43.25     16.42 o 
   1   2  10      213.54      187.60      1.80 o 
   2   2  10       28.87       32.44      3.00 o 
  -4   3  10       19.87       34.64     17.62 o 
  -3   3  10       48.23       44.05     13.41 o 
  -2   3  10      242.70      209.23      1.00 o 
  -1   3  10       21.32       25.23      1.00 o 
   0   3  10      125.09      170.59     15.62 o 
   1   3  10       60.78       56.40      6.54 o 
   2   3  10        3.97        3.60      0.40 o 
  -5   4  10        4.52       22.83     12.81 o 
  -4   4  10        1.44        9.61     19.62 o 
  -3   4  10       33.84       46.85     11.61 o 
  -2   4  10      371.97      352.39     10.61 o 
  -1   4  10        6.00       13.21     15.62 o 
   0   4  10       64.80       55.67      7.98 o 
   1   4  10       34.40       34.09      3.90 o 
   2   4  10       13.71       13.61      5.41 o 
  -5   5  10       14.22       18.22      7.21 o 
  -4   5  10       47.70       53.06     14.02 o 
  -3   5  10       68.87       75.08     15.62 o 
  -2   5  10      126.24      136.15     10.61 o 
  -1   5  10       45.64       51.06     11.81 o 
   0   5  10       40.00       30.81      1.50 o 
   1   5  10       51.00       46.59      3.50 o 
  -5   6  10        1.36        8.01      8.41 o 
  -4   6  10        0.17       19.22     14.22 o 
  -3   6  10       80.37       78.89      4.40 o 
  -2   6  10       25.25       23.43      0.20 o 
  -1   6  10       73.18       66.07      8.81 o 
   0   6  10       17.89       24.19      9.58 o 
   1   6  10        9.78        9.60      9.46 o 
  -4   7  10       36.24       28.23      0.60 o 
  -3   7  10       42.66       37.64     18.22 o 
  -2   7  10        2.78        8.01      1.20 o 
  -1   7  10       78.53       79.89     19.42 o 
   0   7  10       22.19       22.49      3.27 o 
  -4   8  10       40.94       41.25     10.41 o 
  -3   8  10       14.72       29.23     18.82 o 
  -2   8  10        6.98       11.61     15.62 o 
  -1   8  10        1.43        5.61      7.21 o 
  -1 -10  11       12.47       14.62      2.40 o 
   0 -10  11       34.73       33.44     10.81 o 
   1 -10  11       35.58       42.65     10.01 o 
  -2  -9  11        2.14        4.81      0.80 o 
  -1  -9  11       11.12       11.01      1.20 o 
   0  -9  11       19.59       23.83     11.01 o 
   1  -9  11       53.93       60.67     10.81 o 
   2  -9  11       21.84       20.42     10.61 o 
  -3  -8  11       18.05       26.43     11.41 o 
  -2  -8  11      150.64      174.39      5.81 o 
  -1  -8  11        2.12        4.20      0.60 o 
   0  -8  11       19.92       31.63     14.42 o 
   1  -8  11        6.40       28.23     12.21 o 
   2  -8  11        2.54        6.21      6.41 o 
  -3  -7  11        3.10        7.21     19.82 o 
  -2  -7  11        9.82       19.62      6.41 o 
  -1  -7  11       53.31       54.26     11.41 o 
   0  -7  11        6.07        7.01      2.80 o 
   1  -7  11       32.96       28.83     17.82 o 
   2  -7  11        5.83       16.82     19.82 o 
  -4  -6  11       11.64       20.82     11.21 o 
  -3  -6  11        7.41       12.81      3.40 o 
  -2  -6  11       19.74       27.43      6.41 o 
  -1  -6  11       80.48       64.67     16.22 o 
   0  -6  11       53.08       44.25      1.60 o 
   1  -6  11       45.30       36.64      3.60 o 
   2  -6  11       16.26       32.64     19.02 o 
   3  -6  11        0.40        2.15      0.70 o 
  -4  -5  11        5.78       27.03     18.42 o 
  -3  -5  11       56.97       46.45     19.02 o 
  -2  -5  11       22.34       33.64     16.82 o 
  -1  -5  11      153.35      145.96      9.41 o 
   0  -5  11       56.19       52.86      9.61 o 
   1  -5  11        3.23        3.40      6.01 o 
   2  -5  11       58.25       68.27     18.82 o 
   3  -5  11       22.95       20.02      2.97 o 
  -4  -4  11       69.60       62.07      4.40 o 
  -3  -4  11       62.09       64.87      7.41 o 
  -2  -4  11       25.32       26.83      5.21 o 
  -1  -4  11       12.38       17.62      4.20 o 
   0  -4  11       59.40       61.27     10.61 o 
   1  -4  11       33.98       37.04     19.02 o 
   2  -4  11       91.46       90.90      8.81 o 
   3  -4  11       40.72       30.73      8.40 o 
  -5  -3  11        1.43        7.01      9.81 o 
  -4  -3  11       51.02       39.24      3.40 o 
  -3  -3  11       29.02       39.24     16.42 o 
  -2  -3  11       54.38       64.67     20.02 o 
  -1  -3  11        5.94       17.84      5.69 o 
   0  -3  11        2.31       11.21      8.01 o 
   1  -3  11        0.38       18.62     16.02 o 
   2  -3  11       96.12       99.07      5.15 o 
   3  -3  11        2.41        7.77      1.33 o 
  -5  -2  11       11.66       17.62      4.00 o 
  -4  -2  11       33.00       33.44      5.21 o 
  -3  -2  11       49.88       56.26     11.21 o 
  -2  -2  11       26.54       25.78      5.91 o 
  -1  -2  11       47.25       45.80      9.61 o 
   0  -2  11       23.31       26.23      4.61 o 
   1  -2  11      189.41      209.43     11.01 o 
   2  -2  11      111.30      112.47      3.00 o 
   3  -2  11       31.20       41.13     10.05 o 
  -5  -1  11       30.45       29.83      4.61 o 
  -4  -1  11        1.18        3.80      6.21 o 
  -3  -1  11        2.42       19.82     17.22 o 
  -2  -1  11        0.91        6.36      5.11 o 
  -1  -1  11       47.69       49.20      6.03 o 
   0  -1  11        2.98        8.39      3.34 o 
   1  -1  11      204.62      219.64      9.81 o 
   2  -1  11        4.40        8.78      6.76 o 
  -5   0  11        6.16       13.01     16.22 o 
  -4   0  11      112.02       95.50     12.81 o 
  -3   0  11      123.87      160.32     28.73 o 
  -2   0  11      712.39      665.69      9.34 o 
  -1   0  11       97.94      124.58     11.34 o 
   0   0  11        4.95       17.00     10.94 o 
   1   0  11       92.29       74.88      0.60 o 
   2   0  11       91.53       77.60      4.46 o 
  -5   1  11        3.92       25.03     16.82 o 
  -4   1  11       11.10       13.21      0.80 o 
  -3   1  11       10.77       15.22      8.63 o 
  -2   1  11       24.53       32.82      6.57 o 
  -1   1  11       26.78       23.05      3.90 o 
   0   1  11       43.29       34.24      2.80 o 
   1   1  11       39.90       49.45     10.81 o 
   2   1  11       28.21       27.63      3.40 o 
  -5   2  11       18.78       29.03      9.61 o 
  -4   2  11        0.49        7.01      9.61 o 
  -3   2  11       12.45       24.63     19.22 o 
  -2   2  11      331.57      332.77     11.01 o 
  -1   2  11       39.35       31.23      2.40 o 
   0   2  11      212.04      234.66     14.62 o 
   1   2  11       19.58       32.04     12.61 o 
   2   2  11        1.97        9.61      3.00 o 
  -5   3  11        4.06       27.43     16.62 o 
  -4   3  11        1.81        1.20      2.00 o 
  -3   3  11       75.91       79.29     17.82 o 
  -2   3  11       13.59       16.62      7.21 o 
  -1   3  11        4.56       11.41     10.41 o 
   0   3  11        2.76        8.41      2.40 o 
   1   3  11       32.23       25.63      5.41 o 
  -5   4  11        9.51       16.22      6.21 o 
  -4   4  11       16.68       20.22      5.61 o 
  -3   4  11       94.97      131.14     18.62 o 
  -2   4  11        3.73       10.41      8.01 o 
  -1   4  11       52.44       52.26     19.22 o 
   0   4  11       29.62       37.24     16.62 o 
   1   4  11       34.61       45.85     15.42 o 
  -4   5  11       75.29       76.28      9.81 o 
  -3   5  11      135.11      159.37     19.42 o 
  -2   5  11       13.45       13.21      2.80 o 
  -1   5  11        0.63       17.42     16.62 o 
   0   5  11       39.93       46.65     17.22 o 
  -4   6  11       10.36       19.82     15.62 o 
  -3   6  11        4.15       14.62     11.61 o 
  -2   6  11       16.53       13.21      1.20 o 
  -1   6  11        2.70        1.60      0.80 o 
   0   6  11       65.51       60.27      3.60 o 
  -3   7  11       16.61       14.42      1.40 o 
  -2   7  11        5.76       12.41      4.20 o 
  -1   7  11        5.16        4.00      4.61 o 
  -1  -9  12       17.38       25.43     14.22 o 
   0  -9  12      100.53       84.89      2.40 o 
   1  -9  12       13.61       17.62      3.80 o 
  -2  -8  12       18.38       35.44     14.62 o 
  -1  -8  12       11.78       23.23     15.82 o 
   0  -8  12        2.08       12.61     15.82 o 
   1  -8  12        2.85        9.81     16.22 o 
  -3  -7  12       19.60       30.23     11.01 o 
  -2  -7  12       15.29       20.22      7.01 o 
  -1  -7  12       23.47       22.62      3.00 o 
   0  -7  12       21.83       29.63     19.22 o 
   1  -7  12        2.03        7.21      2.00 o 
   2  -7  12        7.43       23.23     12.21 o 
  -3  -6  12        3.58        5.41     13.82 o 
  -2  -6  12       18.51       36.64     20.02 o 
  -1  -6  12       10.66        6.21      1.00 o 
   0  -6  12       27.28       31.83     14.22 o 
   1  -6  12       11.25       24.03     19.82 o 
   2  -6  12       42.37       47.25     10.81 o 
  -4  -5  12        6.37       27.03     18.82 o 
  -3  -5  12       40.72       28.03      2.00 o 
  -2  -5  12       24.74       40.24     18.62 o 
  -1  -5  12       45.56       67.87      4.00 o 
   0  -5  12        8.00        7.81     16.42 o 
   1  -5  12       23.11       22.22      5.41 o 
   2  -5  12       48.67       55.06     16.42 o 
  -4  -4  12       24.00       29.43      7.81 o 
  -3  -4  12        2.23        7.01      9.01 o 
  -2  -4  12       56.09       48.05      0.40 o 
  -1  -4  12      101.94       88.70     12.21 o 
   0  -4  12        0.42       14.42      4.81 o 
   1  -4  12       32.49       47.25     19.22 o 
   2  -4  12       43.41       39.84     10.61 o 
  -4  -3  12       19.20       22.42      7.01 o 
  -3  -3  12        1.63       12.81      6.21 o 
  -2  -3  12       28.19       37.40      7.55 o 
  -1  -3  12       66.24       62.67     11.21 o 
   0  -3  12        5.17       17.82     10.81 o 
   1  -3  12       22.04       28.03     17.62 o 
   2  -3  12       43.21       41.65     13.01 o 
  -4  -2  12        0.46       15.42     15.02 o 
  -3  -2  12        9.79       15.62      1.00 o 
  -2  -2  12       19.45       18.48      6.91 o 
  -1  -2  12       65.88       55.75      3.50 o 
   0  -2  12       17.09       26.23     15.42 o 
   1  -2  12       60.52       58.26      1.40 o 
   2  -2  12        2.47       16.62      8.21 o 
  -4  -1  12       11.69       27.63      9.61 o 
  -3  -1  12        0.87        3.40     11.67 o 
  -2  -1  12       88.64       89.86     11.31 o 
  -1  -1  12       10.02        8.69      6.11 o 
   0  -1  12      116.27      100.91      7.01 o 
   1  -1  12       38.86       44.45     15.02 o 
   2  -1  12       24.11       28.43     16.82 o 
  -5   0  12        5.74        8.21      1.00 o 
  -4   0  12        0.16       10.21     13.41 o 
  -3   0  12      116.66      101.22     18.32 o 
  -2   0  12      110.38      156.61      9.41 o 
  -1   0  12       49.34       58.96      2.40 o 
   0   0  12       21.59       30.53     10.05 o 
  -5   1  12       26.11       40.24     17.82 o 
  -4   1  12        0.14        5.84      1.40 o 
  -3   1  12      106.30      101.76      8.81 o 
  -2   1  12       71.53       62.67      7.41 o 
  -1   1  12        0.55        7.61      5.61 o 
   0   1  12       18.06       28.03      7.01 o 
  -4   2  12       17.99       17.22      6.61 o 
  -3   2  12        1.07       10.41     20.02 o 
  -2   2  12       43.50       42.45      5.41 o 
  -1   2  12       13.70       15.42      3.60 o 
   0   2  12       28.28       25.23      9.41 o 
   1   2  12       73.87       78.49     18.02 o 
  -4   3  12       24.47       40.04     16.42 o 
  -3   3  12       72.62       73.08      9.21 o 
  -2   3  12       27.11       36.44     13.01 o 
  -1   3  12        5.81       16.22      8.21 o 
   0   3  12        0.78        5.01     11.41 o 
  -4   4  12       23.00       21.62     12.01 o 
  -3   4  12       21.40       23.03      4.81 o 
  -2   4  12        7.84       12.61      2.60 o 
  -1   4  12        7.94        4.81      1.60 o 
   0   4  12       24.61       28.23      6.61 o 
  -4   5  12        0.62        3.20      0.40 o 
  -3   5  12       28.62       28.23      6.41 o 
  -2   5  12       37.66       42.05     10.41 o 
  -1   5  12       56.01       44.65     10.41 o 
  -3   6  12        1.26       16.62     19.22 o 
  -2   6  12        0.84       14.62     19.62 o 
  -1  -8  13       45.98       43.05     11.21 o 
   0  -8  13        8.64       16.62      6.01 o 
  -2  -7  13        7.08       29.63     17.22 o 
  -1  -7  13       20.41       20.62     12.81 o 
   0  -7  13       32.83       28.43      1.80 o 
  -3  -6  13        0.12        6.61     11.01 o 
  -2  -6  13       10.86       18.62     15.62 o 
  -1  -6  13       11.34       21.82      7.81 o 
   0  -6  13        8.49       19.02      6.21 o 
   1  -6  13       11.70       17.62      9.01 o 
  -3  -5  13       15.41       19.02      4.00 o 
  -2  -5  13       68.01       56.86      7.01 o 
  -1  -5  13       34.83       44.65     18.42 o 
   0  -5  13       16.28       12.81      4.00 o 
   1  -5  13       31.90       22.42      2.00 o 
  -3  -4  13        1.17        7.21      8.81 o 
  -2  -4  13       16.90       24.43     11.01 o 
  -1  -4  13       22.40       32.44      7.01 o 
   0  -4  13       39.74       31.43      0.20 o 
   1  -4  13       35.84       40.04     11.41 o 
  -4  -3  13        0.11        5.01     11.61 o 
  -3  -3  13       19.10       31.49      6.80 o 
  -2  -3  13       88.87       80.89     16.62 o 
  -1  -3  13       19.40       26.83      7.21 o 
   0  -3  13        0.29        3.60     13.61 o 
   1  -3  13       12.65       22.83     15.62 o 
  -4  -2  13        1.78       19.02     13.82 o 
  -3  -2  13        0.89        5.52      2.52 o 
  -2  -2  13       25.79       21.92      6.61 o 
  -1  -2  13       26.97       36.04     16.02 o 
   0  -2  13       24.40       29.63     13.61 o 
   1  -2  13       21.39       17.02      2.00 o 
  -4  -1  13        4.80       15.29      8.14 o 
  -3  -1  13        4.31       16.02      3.68 o 
  -2  -1  13       24.16       32.11      6.04 o 
  -1  -1  13       20.10       26.28      5.29 o 
   0  -1  13       25.04       22.22      8.41 o 
   1  -1  13        6.80       13.61      5.81 o 
  -4   0  13       24.29       24.50      7.41 o 
  -3   0  13      140.75      140.32      8.36 o 
  -2   0  13       59.56       66.55     19.82 o 
  -1   0  13       23.84       24.83      3.80 o 
  -4   1  13        5.97       13.82      3.80 o 
  -3   1  13        0.33       10.81     11.01 o 
  -2   1  13       37.65       34.04      0.40 o 
  -1   1  13       20.98       38.04     19.62 o 
   0   1  13       47.45       55.66     13.41 o 
  -4   2  13        1.22       19.02     18.22 o 
  -3   2  13       14.75       32.04     16.02 o 
  -2   2  13       10.73       13.82      0.40 o 
  -1   2  13       19.31       25.83     14.42 o 
   0   2  13       13.73       23.83      8.01 o 
  -3   3  13        6.65        8.61      8.41 o 
  -2   3  13       20.72       21.42      2.00 o 
  -1   3  13       22.75       26.63      7.01 o 
  -3   4  13        0.22        7.41     13.82 o 
  -2   4  13       30.55       32.24      8.61 o 
  -2  -5  14       22.95       27.03      9.21 o 
  -1  -5  14       31.97       42.45     19.62 o 
  -2  -4  14        7.61       19.62     12.41 o 
  -1  -4  14        7.14       23.83     12.01 o 
   0  -4  14       21.27       28.83     15.62 o 
  -3  -3  14       11.07        9.85      2.43 o 
  -2  -3  14       22.71       24.23     16.22 o 
  -1  -3  14       18.76       16.02      0.20 o 
   0  -3  14       10.00       19.82     17.62 o 
  -3  -2  14       18.19       18.97      7.61 o 
  -2  -2  14       10.95       32.04     19.22 o 
  -1  -2  14        0.22        6.81      8.41 o 
   0  -2  14       40.07       35.24     13.61 o 
  -3  -1  14        0.67        3.84      3.71 o 
  -2  -1  14        2.93       11.62      7.46 o 
  -1  -1  14        1.80       16.02     13.61 o 
  -3   0  14       29.48       33.84      5.81 o 
  -2   0  14      119.69      109.72      8.21 o 
  -2   1  14       14.44       15.42      1.00 o 
  -1   1  14       22.35       18.42      0.80 o 
                                                 
